# Supplementary material for: Influence of winter temperature on nestling sex ratio in the cinereous vulture
Source: PeerJ. 2026 Jun 8;14:e21379. doi: 10.7717/peerj.21379 (PMC13256116; doi:10.7717/peerj.21379)
Supplement: Supplemental Information 2 [file peerj-14-21379-s002.xlsx]

## Sheet: main
ID	year	madcows	territory	province	habitat	nucleus	sex	age	hatchingday	fertilizationdate	bandingdate
AM[2TA]	2004	crisis	Rascafria	Madrid	high-altitude	Rascafria	0	58.285	101	2004-01-31	2004-06-07
AM[2T1]	2004	crisis	Rascafria	Madrid	high-altitude	Rascafria	1	39.7665	115	2004-02-14	2004-06-03
AM[2T2]	2004	crisis	Rascafria	Madrid	high-altitude	Rascafria	1	38.265	117	2004-02-16	2004-06-03
AM[2T6]	2004	crisis	Rascafria	Madrid	high-altitude	Rascafria	0	41.7685	117	2004-02-16	2004-06-07
AM[672]	2004	crisis	Rascafria	Madrid	high-altitude	Rascafria	1	59.9867	117	2004-02-16	2004-06-25
AM[2T4]	2004	crisis	Rascafria	Madrid	high-altitude	Rascafria	0	37.0638	118	2004-02-17	2004-06-03
AM[2T0]	2004	crisis	Rascafria	Madrid	high-altitude	Rascafria	1	36.263	119	2004-02-18	2004-06-03
AM[2T7]	2004	crisis	Rascafria	Madrid	high-altitude	Rascafria	0	38.7655	120	2004-02-19	2004-06-07
AM[2T8]	2004	crisis	Rascafria	Madrid	high-altitude	Rascafria	1	39.266	120	2004-02-19	2004-06-07
AM[2TL]	2004	crisis	Rascafria	Madrid	high-altitude	Rascafria	0	47.274	120	2004-02-19	2004-06-15
AM[2TP]	2004	crisis	Rascafria	Madrid	high-altitude	Rascafria	1	46.7735	120	2004-02-19	2004-06-15
AM[2TU]	2004	crisis	Rascafria	Madrid	high-altitude	Rascafria	1	49.276	120	2004-02-19	2004-06-17
AM[2T9]	2004	crisis	Rascafria	Madrid	high-altitude	Rascafria	0	37.9647	121	2004-02-20	2004-06-07
AM[2TF]	2004	crisis	Rascafria	Madrid	high-altitude	Rascafria	1	39.4662	122	2004-02-21	2004-06-09
AM[2TJ]	2004	crisis	Rascafria	Madrid	high-altitude	Rascafria	1	38.9657	122	2004-02-21	2004-06-09
AM[674]	2004	crisis	Rascafria	Madrid	high-altitude	Rascafria	0	54.7815	122	2004-02-21	2004-06-25
AM[2TC]	2004	crisis	Rascafria	Madrid	high-altitude	Rascafria	0	37.8646	123	2004-02-22	2004-06-09
AM[2TV]	2004	crisis	Rascafria	Madrid	high-altitude	Rascafria	0	51.7785	123	2004-02-22	2004-06-23
AM[2T5]	2004	crisis	Rascafria	Madrid	high-altitude	Rascafria	1	29.4562	127	2004-02-26	2004-06-04
AM[2TN]	2004	crisis	Rascafria	Madrid	high-altitude	Rascafria	1	39.9667	127	2004-02-26	2004-06-15
AM[2T3]	2004	crisis	Rascafria	Madrid	high-altitude	Rascafria	1	26.253	129	2004-02-28	2004-06-03
AM[2TR]	2004	crisis	Rascafria	Madrid	high-altitude	Rascafria	0	38.3651	129	2004-02-28	2004-06-15
AM[2TX]	2004	crisis	Rascafria	Madrid	high-altitude	Rascafria	0	45.7725	129	2004-02-28	2004-06-23
AM[2TW]	2004	crisis	Rascafria	Madrid	high-altitude	Rascafria	1	45.0718	130	2004-02-29	2004-06-23
AM[2TH]	2004	crisis	Rascafria	Madrid	high-altitude	Rascafria	1	29.4562	132	2004-03-02	2004-06-09
AM[2TT]	2004	crisis	Rascafria	Madrid	high-altitude	Rascafria	1	36.7635	132	2004-03-02	2004-06-17
AM[669]	2004	crisis	Rascafria	Madrid	high-altitude	Rascafria	0	43.1699	132	2004-03-02	2004-06-23
AM[676]	2004	crisis	Rascafria	Madrid	high-altitude	Rascafria	1	47.274	134	2004-03-04	2004-06-29
AM[670]	2004	crisis	Rascafria	Madrid	high-altitude	Rascafria	0	39.7665	135	2004-03-05	2004-06-23
AM[2TM]	2004	crisis	Rascafria	Madrid	high-altitude	Rascafria	1	30.257	137	2004-03-07	2004-06-15
AM[675]	2004	crisis	Rascafria	Madrid	high-altitude	Rascafria	1	41.9687	139	2004-03-09	2004-06-29
AM[673]	2004	crisis	Rascafria	Madrid	high-altitude	Rascafria	1	32.259	145	2004-03-15	2004-06-25
AM[678]	2004	crisis	Rascafria	Madrid	high-altitude	Rascafria	0	53.8806	147	2004-03-17	2004-07-19
AM[679]	2004	crisis	Rascafria	Madrid	high-altitude	Rascafria	1	51.7785	151	2004-03-21	2004-07-21
AM[677]	2004	crisis	Rascafria	Madrid	high-altitude	Rascafria	1	48.7755	152	2004-03-22	2004-07-19
AM[6XA]	2005	crisis	La Garganta	Segovia	high-altitude	Rio Moros	1	67.294	105	2005-02-04	2005-06-21
AM[6X7]	2005	crisis	La Garganta	Segovia	high-altitude	Rio Moros	0	57.7845	108	2005-02-07	2005-06-15
AM[6XJ]	2005	crisis	Valsain	Segovia	high-altitude	Valsain	0	65.3921	110	2005-02-09	2005-06-24
AM[6X6]	2005	crisis	La Garganta	Segovia	high-altitude	Rio Moros	0	55.282	111	2005-02-10	2005-06-15
AM[6X5]	2005	crisis	La Garganta	Segovia	high-altitude	Rio Moros	1	53.28	113	2005-02-12	2005-06-15
AM[6XF]	2005	crisis	Valsain	Segovia	high-altitude	Valsain	0	58.7855	116	2005-02-15	2005-06-24
AM[6XL]	2005	crisis	Collado Hermoso	Segovia	high-altitude	Collado Hermoso	1	59.7865	119	2005-02-18	2005-06-28
AM[6XM]	2005	crisis	Valsain	Segovia	high-altitude	Valsain	1	72.0988	120	2005-02-19	2005-07-11
AM[6XH]	2005	crisis	Valsain	Segovia	high-altitude	Valsain	0	53.8806	121	2005-02-20	2005-06-24
AM[6X8]	2005	crisis	La Garganta	Segovia	high-altitude	Rio Moros	1	42.269	124	2005-02-23	2005-06-15
AM[6XC]	2005	crisis	Valsain	Segovia	high-altitude	Valsain	1	49.7765	125	2005-02-24	2005-06-24
AM[6XN]	2005	crisis	Collado Hermoso	Segovia	high-altitude	Collado Hermoso	0	67.9947	125	2005-02-24	2005-07-12
AM[6X9]	2005	crisis	La Garganta	Segovia	high-altitude	Rio Moros	1	45.272	127	2005-02-26	2005-06-21
AM[76V]	2007	crisis	San Bartolome de Pinares	Avila	low-altitude	Gaznata	0	59.7865	111	2007-02-10	2007-06-20
AM[772]	2007	crisis	El Espinar	Segovia	high-altitude	Rio Moros	0	60.7875	116	2007-02-15	2007-06-26
AM[774]	2007	crisis	El Espinar	Segovia	high-altitude	Rio Moros	0	61.3881	116	2007-02-15	2007-06-26
AM[76W]	2007	crisis	San Bartolome de Pinares	Avila	low-altitude	Gaznata	0	51.7785	119	2007-02-18	2007-06-20
AM[76A]	2007	crisis	Valle de Iruelas	Avila	low-altitude	Valle de Iruelas	1	57.284	121	2007-02-20	2007-06-27
AM[773]	2007	crisis	El Espinar	Segovia	high-altitude	Rio Moros	0	55.3821	122	2007-02-21	2007-06-26
AM[767]	2007	crisis	Valle de Iruelas	Avila	low-altitude	Valle de Iruelas	0	55.6824	122	2007-02-21	2007-06-27
AM[769]	2007	crisis	Valle de Iruelas	Avila	low-altitude	Valle de Iruelas	0	54.281	124	2007-02-23	2007-06-27
AM[76U]	2007	crisis	San Bartolome de Pinares	Avila	low-altitude	Gaznata	1	45.4722	126	2007-02-25	2007-06-20
AM[775]	2007	crisis	El Espinar	Segovia	high-altitude	Rio Moros	0	50.277	127	2007-02-26	2007-06-26
AM[76H]	2007	crisis	El Espinar	Segovia	high-altitude	Rio Moros	0	65.7925	128	2007-02-27	2007-07-13
AM[76M]	2007	crisis	Valsain	Segovia	high-altitude	Valsain	1	62.289	137	2007-03-08	2007-07-18
AM[768]	2007	crisis	Valle de Iruelas	Avila	low-altitude	Valle de Iruelas	1	41.268	137	2007-03-08	2007-06-27
AM[76J]	2007	crisis	Valsain	Segovia	high-altitude	Valsain	1	57.7845	141	2007-03-12	2007-07-18
AM[76L]	2007	crisis	Valsain	Segovia	high-altitude	Valsain	0	52.279	147	2007-03-18	2007-07-18
AM[76F]	2007	crisis	El Espinar	Segovia	high-altitude	Rio Moros	1	45.272	149	2007-03-20	2007-07-13
AM[77T]	2010	crisis	La Gaznata	Avila	low-altitude	Gaznata	0	66.0928	116	2010-02-15	2010-07-01
AM[77V]	2010	crisis	Rio Moros	Segovia	high-altitude	Rio Moros	0	66.293	122	2010-02-21	2010-07-07
AM[77W]	2010	crisis	Rio Moros	Segovia	high-altitude	Rio Moros	1	64.0908	124	2010-02-23	2010-07-07
AM[77U]	2010	crisis	Rio Moros	Segovia	high-altitude	Rio Moros	1	60.9877	127	2010-02-26	2010-07-07
AM[77R]	2010	crisis	La Gaznata	Avila	low-altitude	Gaznata	1	42.8696	139	2010-03-10	2010-07-01
AM[PAA]	2013	post	El Hoyo de Pinares	Avila	low-altitude	Gaznata	1	65.3921	119	2013-02-18	2013-07-03
AM[PA9]	2013	post	El Hoyo de Pinares	Avila	low-altitude	Gaznata	0	60.0868	124	2013-02-23	2013-07-03
AM[PAC]	2013	post	San Bartolome de Pinares	Avila	low-altitude	Gaznata	0	65.3921	128	2013-02-27	2013-07-12
AM[PA7]	2013	post	San Bartolome de Pinares	Avila	low-altitude	Gaznata	1	43.27	132	2013-03-03	2013-06-24
AM[PA6]	2013	post	San Bartolome de Pinares	Avila	low-altitude	Gaznata	0	37.7645	137	2013-03-08	2013-06-24
AM[PH1]	2014	post	El Espinar	Segovia	high-altitude	Rio Moros	1	65.292	123	2014-02-22	2014-07-07
AM[PH2]	2014	post	El Espinar	Segovia	high-altitude	Rio Moros	1	53.4802	135	2014-03-06	2014-07-07
AM[PH4]	2014	post	El Hoyo de Pinares	Avila	low-altitude	Gaznata	0	55.282	136	2014-03-07	2014-07-10
AM[PH3]	2014	post	San Bartolome de Pinares	Avila	low-altitude	Gaznata	1	53.0798	138	2014-03-09	2014-07-10
AM[RR8]	2015	post	La Gaznata	Avila	low-altitude	Gaznata	1	66.9937	113	2015-02-12	2015-06-29
AM[RR6]	2015	post	La Gaznata	Avila	low-altitude	Gaznata	1	61.288	119	2015-02-18	2015-06-29
AM[RR9]	2015	post	Arroyo del Palancar	Avila	low-altitude	Gaznata	0	63.29	119	2015-02-18	2015-07-01
AM[RR3]	2015	post	La Gaznata	Avila	low-altitude	Gaznata	0	54.281	121	2015-02-20	2015-06-24
AM[RR7]	2015	post	La Gaznata	Avila	low-altitude	Gaznata	1	57.5843	122	2015-02-21	2015-06-29
AM[RRF]	2015	post	La Garganta	Segovia	high-altitude	Rio Moros	0	55.6824	127	2015-02-26	2015-07-02
AM[RR4]	2015	post	La Gaznata	Avila	low-altitude	Gaznata	0	44.271	131	2015-03-02	2015-06-24
AM[RRH]	2015	post	La Garganta	Segovia	high-altitude	Rio Moros	0	76.6033	131	2015-03-02	2015-07-27
AM[RRJ]	2015	post	La Garganta	Segovia	high-altitude	Rio Moros	1	76.1028	132	2015-03-03	2015-07-27
AM[RRN]	2015	post	La Garganta	Segovia	high-altitude	Rio Moros	1	68.0948	140	2015-03-11	2015-07-27
AM[RTJ]	2016	post	El Hoyo de Pinares	Avila	low-altitude	Gaznata	1	61.8886	110	2016-02-09	2016-06-20
AM[RTH]	2016	post	El Hoyo de Pinares	Avila	low-altitude	Gaznata	1	56.9837	115	2016-02-14	2016-06-20
AM[RTM]	2016	post	Arroyo de la mujer	Avila	low-altitude	Gaznata	0	57.3841	117	2016-02-16	2016-06-22
AM[RTL]	2016	post	Arroyo de la mujer	Avila	low-altitude	Gaznata	1	52.0788	122	2016-02-21	2016-06-22
AM[RTU]	2016	post	La Gaznata	Avila	low-altitude	Gaznata	1	58.5853	122	2016-02-21	2016-06-29
AM[RTV]	2016	post	La Gaznata	Avila	low-altitude	Gaznata	1	54.8816	126	2016-02-25	2016-06-29
AM[RU2]	2016	post	La Garganta	Segovia	high-altitude	Rio Moros	1	61.288	127	2016-02-26	2016-07-06
AM[RTR]	2016	post	Collado Hermoso	Segovia	high-altitude	Collado Hermoso	0	51.5783	128	2016-02-27	2016-06-28
AM[RTP]	2016	post	Arroyo de la mujer	Avila	low-altitude	Gaznata	1	44.0708	130	2016-02-29	2016-06-22
AM[RTT]	2016	post	Collado Hermoso	Segovia	high-altitude	Collado Hermoso	1	50.4772	130	2016-02-29	2016-06-28
AM[RU1]	2016	post	La Garganta	Segovia	high-altitude	Rio Moros	1	53.1799	135	2016-03-05	2016-07-06
AM[RU0]	2016	post	El Hoyo de Pinares	Avila	low-altitude	Gaznata	0	48.275	138	2016-03-08	2016-07-04
AM[RTN]	2016	post	Arroyo de la mujer	Avila	low-altitude	Gaznata	0	29.256	145	2016-03-15	2016-06-22
AM[RTX]	2016	post	La Gaznata	Avila	low-altitude	Gaznata	1	35.262	146	2016-03-16	2016-06-29
AM[RVF]	2017	post	Arroyo de la mujer	Avila	low-altitude	Gaznata	0	64.4912	113	2017-02-12	2017-06-26
AM[RVJ]	2017	post	Arroyo de la mujer	Avila	low-altitude	Gaznata	1	66.7935	113	2017-02-12	2017-06-29
AM[RVA]	2017	post	Arroyo de la mujer	Avila	low-altitude	Gaznata	0	60.0868	114	2017-02-13	2017-06-23
AM[RV4]	2017	post	La Gaznata	Avila	low-altitude	Gaznata	0	50.7775	115	2017-02-14	2017-06-15
AM[RVN]	2017	post	La Garganta	Segovia	high-altitude	Rio Moros	1	69.5963	115	2017-02-14	2017-07-04
AM[RVR]	2017	post	Mata de Piron	Segovia	high-altitude	Collado Hermoso	0	77.304	118	2017-02-17	2017-07-14
AM[RV6]	2017	post	La Gaznata	Avila	low-altitude	Gaznata	0	52.7795	119	2017-02-18	2017-06-21
AM[RVP]	2017	post	La Gaznata	Avila	low-altitude	Gaznata	1	71.298	120	2017-02-19	2017-07-10
AM[RVH]	2017	post	Arroyo de la mujer	Avila	low-altitude	Gaznata	0	50.1769	127	2017-02-26	2017-06-26
AM[RVL]	2017	post	Arroyo de la mujer	Avila	low-altitude	Gaznata	1	53.4802	127	2017-02-26	2017-06-29
AM[RVT]	2017	post	Mata de Piron	Segovia	high-altitude	Collado Hermoso	0	68.295	127	2017-02-26	2017-07-14
AM[RV7]	2017	post	Arroyo de la mujer	Avila	low-altitude	Gaznata	0	45.7725	128	2017-02-27	2017-06-23
AM[RVC]	2017	post	Arroyo de la mujer	Avila	low-altitude	Gaznata	0	49.276	128	2017-02-27	2017-06-26
AM[RVM]	2017	post	Monte 142-La Garganta	Segovia	high-altitude	Rio Moros	0	55.282	130	2017-03-01	2017-07-04
AM[RV5]	2017	post	La Gaznata	Avila	low-altitude	Gaznata	0	32.6594	133	2017-03-04	2017-06-15
AZ[0NA]	2018	post	La Gaznata	Avila	low-altitude	Gaznata	0	66.0928	117	2018-02-16	2018-07-02
AZ[0NH]	2018	post	Arroyo de la mujer	Avila	low-altitude	Gaznata	0	68.7955	118	2018-02-17	2018-07-06
AZ[0NC]	2018	post	La Gaznata	Avila	low-altitude	Gaznata	0	63.5903	119	2018-02-18	2018-07-02
AZ[0NJ]	2018	post	La Gaznata	Avila	low-altitude	Gaznata	0	69.296	121	2018-02-20	2018-07-09
AZ[0NL]	2018	post	La Gaznata	Avila	low-altitude	Gaznata	1	68.0948	122	2018-02-21	2018-07-09
AZ[0NF]	2018	post	Arroyo de la mujer	Avila	low-altitude	Gaznata	1	53.1799	134	2018-03-05	2018-07-06
AZ[1JR]	2019	post	San Bartolome de Pinares	Avila	low-altitude	Gaznata	1	57.284	120	2019-02-19	2019-06-26
AZ[0N9]	2019	post	San Bartolome de Pinares	Avila	low-altitude	Gaznata	1	56.283	121	2019-02-20	2019-06-26
AZ[1JP]	2019	post	San Bartolome de Pinares	Avila	low-altitude	Gaznata	0	39.8666	137	2019-03-08	2019-06-26
AZ[1LC]	2020	post	La Gaznata	Avila	low-altitude	Gaznata	1	65.3921	118	2020-02-17	2020-07-01
AZ[1LN]	2020	post	La Gaznata	Avila	low-altitude	Gaznata	1	69.6964	118	2020-02-17	2020-07-06
AZ[1LT]	2020	post	La Gaznata	Avila	low-altitude	Gaznata	1	72.299	120	2020-02-19	2020-07-10
AZ[1LJ]	2020	post	La Gaznata	Avila	low-altitude	Gaznata	1	63.29	122	2020-02-21	2020-07-03
AZ[1LL]	2020	post	La Gaznata	Avila	low-altitude	Gaznata	1	60.8876	124	2020-02-23	2020-07-03
AZ[1LR]	2020	post	La Gaznata	Avila	low-altitude	Gaznata	1	66.293	126	2020-02-25	2020-07-10
AZ[1LP]	2020	post	La Gaznata	Avila	low-altitude	Gaznata	1	63.29	129	2020-02-28	2020-07-10
AZ[1LH]	2020	post	La Gaznata	Avila	low-altitude	Gaznata	1	49.6764	133	2020-03-03	2020-07-01
AZ[1LM]	2020	post	La Gaznata	Avila	low-altitude	Gaznata	1	49.9767	138	2020-03-08	2020-07-06
AZ[1LF]	2020	post	La Gaznata	Avila	low-altitude	Gaznata	1	41.268	142	2020-03-12	2020-07-01
AZ[3JT]	2021	post	San Bartolome de Pinares	Avila	low-altitude	Gaznata	1	60.3871	118	2021-02-17	2021-06-27
AZ[3JX]	2021	post	San Bartolome de Pinares	Avila	low-altitude	Gaznata	0	64.7915	118	2021-02-17	2021-07-02
AZ[3JU]	2021	post	San Bartolome de Pinares	Avila	low-altitude	Gaznata	1	58.6854	119	2021-02-18	2021-06-27
AZ[3JP]	2021	post	San Bartolome de Pinares	Avila	low-altitude	Gaznata	0	53.7805	124	2021-02-23	2021-06-27
AZ[3JW]	2021	post	San Bartolome de Pinares	Avila	low-altitude	Gaznata	0	48.7755	129	2021-02-28	2021-06-27
AZ[3JV]	2021	post	San Bartolome de Pinares	Avila	low-altitude	Gaznata	1	46.7735	131	2021-03-02	2021-06-27
s/a1	2021	post	El Hoyo de Pinares	Avila	low-altitude	Gaznata	0	51.1779	132	2021-03-03	2021-07-02
AZ[3JR]	2021	post	San Bartolome de Pinares	Avila	low-altitude	Gaznata	0	39.3661	139	2021-03-10	2021-06-27
7V0	2022	post	La Gaznata	Avila	low-altitude	Gaznata	1	65.4922	115	2022-02-14	2022-06-29
6V6	2022	post	La Gaznata	Avila	low-altitude	Gaznata	1	63.29	117	2022-02-16	2022-06-29
7V1	2022	post	La Gaznata	Avila	low-altitude	Gaznata	0	62.3891	119	2022-02-18	2022-06-30
6V7	2022	post	El Barraco	Avila	low-altitude	Gaznata	0	60.3871	120	2022-02-19	2022-06-29
7VL	2023	post	El Barraco	Avila	low-altitude	Gaznata	0	68.4952	114	2023-02-13	2023-07-01
7V9	2023	post	El Hoyo de Pinares	Avila	low-altitude	Gaznata	0	65.8926	115	2023-02-14	2023-06-30
7VR	2023	post	Hermosillo	Avila	low-altitude	Tormes	1	77.304	115	2023-02-14	2023-07-11
7VA	2023	post	San Bartolome de Pinares	Avila	low-altitude	Gaznata	1	65.292	116	2023-02-15	2023-06-30
AUW	2023	post	Bohoyo	Avila	low-altitude	Tormes	1	69.7965	122	2023-02-21	2023-07-11
7VJ	2023	post	El Barraco	Avila	low-altitude	Gaznata	1	60.0868	122	2023-02-21	2023-07-01
AUX	2023	post	Bohoyo	Avila	low-altitude	Tormes	1	67.9947	124	2023-02-23	2023-07-11
7VN	2023	post	La Angostura de Tormes	Avila	low-altitude	Tormes	0	66.6934	124	2023-02-23	2023-07-10
7VM	2023	post	El Barraco	Avila	low-altitude	Gaznata	1	57.5843	125	2023-02-24	2023-07-02
AV2	2023	post	Horcajo de la Ribera	Avila	low-altitude	Tormes	0	77.1038	129	2023-02-28	2023-07-25
7VH	2023	post	San Bartolome de Pinares	Avila	low-altitude	Gaznata	1	52.279	130	2023-03-01	2023-07-01
AV3	2023	post	Santa Cruz de Pinares	Avila	low-altitude	Gaznata	1	69.296	131	2023-03-02	2023-07-19
AV1	2023	post	La Aliseda de Tormes	Avila	low-altitude	Tormes	1	60.287	132	2023-03-03	2023-07-11
AV4	2023	post	Horcajo de la ribera	Avila	low-altitude	Tormes	1	72.4992	134	2023-03-05	2023-07-25
AV5	2023	post	Horcajo de la ribera	Avila	low-altitude	Tormes	1	70.5973	135	2023-03-06	2023-07-25
7VP	2023	post	La Angostura de Tormes	Avila	low-altitude	Tormes	0	56.283	135	2023-03-06	2023-07-10
7VC	2023	post	San Bartolome de Pinares	Avila	low-altitude	Gaznata	0	65.292	136	2023-03-07	2023-07-20
7VF	2023	post	San Bartolome de Pinares	Avila	low-altitude	Gaznata	1	57.6844	143	2023-03-14	2023-07-20
s/a2	2023	post	San Bartolome de Pinares	Avila	low-altitude	Gaznata	0	24.251	158	2023-03-29	2023-07-01
AM[2TW]	2004	crisis	Rascafria	Madrid	high-altitude	Rascafria	1	na	na	na	2004-07-21
AM[93J]	2010	crisis	Rascafria	Madrid	high-altitude	Rascafria	0	na	na	na	2010-07-13
AM[93V]	2010	crisis	Rascafria	Madrid	high-altitude	Rascafria	0	na	na	na	2010-07-14
AM[93N]	2010	crisis	Rascafria	Madrid	high-altitude	Rascafria	0	na	na	na	2010-07-13
AM[935]	2010	crisis	Rascafria	Madrid	high-altitude	Rascafria	1	na	na	na	2010-07-01
AM[93P]	2010	crisis	Rascafria	Madrid	high-altitude	Rascafria	0	na	na	na	2010-07-13
AM[93N]	2010	crisis	Rascafria	Madrid	high-altitude	Rascafria	1	na	na	na	2010-07-13
AM[936]	2010	crisis	Rascafria	Madrid	high-altitude	Rascafria	1	na	na	na	2010-07-01
AM[93X]	2010	crisis	Rascafria	Madrid	high-altitude	Rascafria	1	na	na	na	2010-07-14
AM[39T]	2010	crisis	Rascafria	Madrid	high-altitude	Rascafria	1	na	na	na	2010-07-13
AM[93R]	2010	crisis	Rascafria	Madrid	high-altitude	Rascafria	1	na	na	na	2010-07-13
AM[93A]	2010	crisis	Rascafria	Madrid	high-altitude	Rascafria	0	na	na	na	2010-07-06
AM[937]	2010	crisis	Rascafria	Madrid	high-altitude	Rascafria	0	na	na	na	2010-07-01
AM[93C]	2010	crisis	Rascafria	Madrid	high-altitude	Rascafria	1	na	na	na	2010-07-06
AM[93W]	2010	crisis	Rascafria	Madrid	high-altitude	Rascafria	0	na	na	na	2010-07-14
AM[938]	2010	crisis	Rascafria	Madrid	high-altitude	Rascafria	1	na	na	na	2010-07-01
AM[939]	2010	crisis	Rascafria	Madrid	high-altitude	Rascafria	1	na	na	na	2010-07-06
AM[39F]	2010	crisis	Rascafria	Madrid	high-altitude	Rascafria	1	na	na	na	2010-07-06
AM[RVA]	2017	post	Arroyo de la mujer	Avila	low-altitude	Gaznata	0	na	na	na	2017-06-29

## Sheet: temperature
year	month	station	TMAX1	TMAX2	TMAX3	TMAX4	TMAX5	TMAX6	TMAX7	TMAX8	TMAX9	TMAX10	TMAX11	TMAX12	TMAX13	TMAX14	TMAX15	TMAX16	TMAX17	TMAX18	TMAX19	TMAX20	TMAX21	TMAX22	TMAX23	TMAX24	TMAX25	TMAX26	TMAX27	TMAX28	TMAX29	TMAX30	TMAX31	TMIN1	TMIN2	TMIN3	TMIN4	TMIN5	TMIN6	TMIN7	TMIN8	TMIN9	TMIN10	TMIN11	TMIN12	TMIN13	TMIN14	TMIN15	TMIN16
2003	1	NAVACERRADA,PUERTO	73	84	47	3	0	-31	2	-15	-48	-50	-74	-60	-48	50	30	28	13	30	-6	0	-10	13	-19	10	28	13	69	65	-24	-35	-50	-7	28	-1	-18	-35	-46	-52	-50	-90	-110	-125	-116	-102	-74	-26	-46
2003	2	NAVACERRADA,PUERTO	-29	-11	-1	8	-11	17	13	16	34	26	55	19	5	-12	-62	6	-32	1	-13	-30	-7	13	20	0	7	-11	-7	9				-110	-54	-20	-36	-50	-20	-7	-22	-35	-30	-20	-20	-52	-90	-97	-90
2003	3	NAVACERRADA,PUERTO	35	53	42	135	82	61	52	86	100	112	106	146	116	100	100	22	10	70	65	82	102	66	64	94	86	38	30	24	77	53	64	-5	-4	15	34	-12	-32	-8	-10	16	30	34	58	68	26	22	-30
2003	4	NAVACERRADA,PUERTO	122	40	-14	48	120	118	104	122	114	94	50	48	110	18	72	84	72	104	40	20	105	84	70	73	98	101	116	115	90	78		16	-34	-58	-64	-18	40	23	17	-25	-28	-28	-18	6	-2	-6	-7
2003	5	NAVACERRADA,PUERTO	128	115	148	183	90	-5	10	60	110	132	154	156	151	162	155	150	154	180	168	150	170	202	217	107	75	100	168	185	218	215	218	12	11	30	65	-6	-40	-43	0	28	52	65	64	70	69	80	42
2003	6	NAVACERRADA,PUERTO	172	150	165	135	170	196	230	232	222	227	244	242	258	204	252	217	235	235	272	252	260	275	238	224	228	236	232	224	184	142		82	74	80	73	70	94	125	105	132	144	150	118	138	125	127	120
2003	7	NAVACERRADA,PUERTO	160	150	172	214	234	236	256	274	282	295	298	271	268	242	167	175	230	240	250	243	240	250	230	248	246	244	220	250	265	264	280	42	50	56	90	115	125	136	160	170	155	185	166	145	118	60	42
2003	8	NAVACERRADA,PUERTO	286	306	303	299	313	300	305	300	294	280	292	298	305	278	259	196	218	254	260	260	260	240	231	240	234	218	210	123	165	190	176	173	200	194	180	149	139	156	156	162	148	162	180	172	177	122	100
2003	9	NAVACERRADA,PUERTO	165	172	171	190	185	207	150	172	120	188	208	223	236	216	193	216	228	238	209	203	216	167	176	184	172	204	160	160	136	90		86	90	90	96	95	108	78	60	40	60	107	120	120	86	58	78
2003	10	NAVACERRADA,PUERTO	81	85	90	96	81	113	135	141	150	178	156	95	119	130	122	97	82	87	65	80	54	56	-18	30	25	42	40	51	32	42	38	57	52	42	26	8	3	26	45	74	82	80	68	62	50	54	36
2003	11	NAVACERRADA,PUERTO	8	59	124	83	64	146	140	93	40	63	85	68	93	95	38	23	65	106	120	115	38	35	12	10	4	28	-2	15	51	40		-13	-8	9	32	18	58	64	26	16	16	5	15	18	14	17	-12
2003	12	NAVACERRADA,PUERTO	-23	-37	-16	-15	-4	5	2	-2	-7	-2	23	94	90	80	74	95	44	10	50	100	46	5	-49	27	69	50	19	0	2	16	18	-56	-61	-63	-62	-24	-26	-18	-26	-22	-72	-45	5	46	34	10	12
2004	1	NAVACERRADA,PUERTO	30	-10	-8	2	56	73	26	55	43	76	45	47	88	40	46	26	25	-46	-43	14	45	75	30	46	57	43	36	-20	14	9	42	-20	-42	-30	-34	-34	-5	-22	-10	22	20	25	14	6	-14	-40	-31
2004	2	NAVACERRADA,PUERTO	73	55	108	115	120	123	95	97	115	84	102	64	112	75	65	40	54	39	-17	-19	2	-26	12	8	15	-17	-62	-48	-52			27	20	20	38	40	30	14	20	24	16	8	16	4	-6	-8	-29
2004	3	NAVACERRADA,PUERTO	-63	-16	54	40	75	24	75	75	49	13	82	22	-2	49	116	90	75	64	83	128	102	10	-7	-8	0	20	-4	26	10	15	14	-125	-143	-34	-18	-8	-4	-20	-6	5	-5	-10	-18	-20	-25	6	28
2004	4	NAVACERRADA,PUERTO	0	17	76	126	129	105	95	63	-4	-11	-7	12	38	52	100	63	24	46	5	85	94	14	93	131	172	176	164	75	49	13		-26	-44	-27	10	50	40	17	-36	-67	-75	-60	-45	-54	-46	-20	14
2004	5	NAVACERRADA,PUERTO	12	48	10	36	9	-4	-7	45	54	50	26	40	85	92	148	172	190	164	173	178	161	106	123	119	76	106	136	147	166	149	193	-25	-29	-21	-28	-21	-46	-35	-48	-3	-6	-3	5	-7	-10	15	28
2004	6	NAVACERRADA,PUERTO	190	200	181	210	226	222	179	190	230	236	212	206	196	170	166	191	206	232	132	137	168	186	206	202	225	263	280	289	283	271		108	116	103	107	135	100	86	95	104	112	138	116	102	53	35	79
2004	7	NAVACERRADA,PUERTO	240	218	236	255	257	230	150	117	174	190	180	180	208	238	234	252	232	244	222	224	244	255	276	287	266	233	246	260	220	247	272	141	117	123	140	150	118	32	6	33	62	80	70	85	123	123	118
2004	8	NAVACERRADA,PUERTO	268	244	202	192	214	241	240	174	130	146	180	168	211	250	249	206	125	135	165	138	188	227	217	255	248	237	235	234	209	240	226	158	113	104	90	95	130	136	126	63	64	76	82	81	135	132	100
2004	9	NAVACERRADA,PUERTO	215	165	192	176	187	182	183	190	190	205	205	224	213	166	137	162	203	226	213	214	219	215	221	208	129	205	203	196	202	230		116	95	94	102	101	92	103	110	114	123	116	110	79	56	38	50
2004	10	NAVACERRADA,PUERTO	225	216	215	220	203	182	168	132	78	58	65	74	104	32	52	50	112	79	108	102	80	89	131	130	76	56	65	30	16	16	30	127	129	116	117	116	93	90	73	18	4	16	2	-4	-5	2	11
2004	11	NAVACERRADA,PUERTO	12	70	93	62	73	115	90	88	30	-3	-22	0	2	-14	-9	63	134	108	104	128	120	119	110	114	96	89	75	76	20	42		-9	-10	12	3	23	18	13	15	-4	-33	-40	-42	-53	-71	-70	-20
2004	12	NAVACERRADA,PUERTO	18	-18	5	9	36	57	22	62	57	53	46	12	14	20	27	44	18	26	23	-12	-20	14	45	102	8	-72	-80	-2	-25	-2	54	-33	-42	-53	-10	-9	-15	-20	-16	-16	4	4	-10	-3	-12	-4	-12
2005	1	NAVACERRADA,PUERTO	82	64	52	58	80	105	110	117	92	89	98	14	45	69	60	84	79	14	4	40	88	74	72	-12	-85	-88	-109	-58	-47	-45	-27	31	-34	-46	-32	-4	8	22	18	10	0	-30	-35	-5	8	0	1
2005	2	NAVACERRADA,PUERTO	0	20	53	31	4	-36	-30	6	1	43	64	60	32	-26	-45	-67	-60	-20	-12	-34	-54	-21	-32	-32	-52	-42	-14	-85				-76	-46	-43	-48	-43	-55	-50	-41	-50	-33	-20	4	-32	-84	-97	-98
2005	3	NAVACERRADA,PUERTO	-19	-17	-48	-60	-17	-44	-33	40	90	96	76	76	88	84	102	112	105	104	104	118	90	92	44	92	51	65	25	52	59	50	132	-135	-102	-94	-122	-124	-88	-110	-76	-8	2	0	-10	8	4	25	25
2005	4	NAVACERRADA,PUERTO	143	38	62	84	104	117	128	34	-18	25	-4	75	106	100	-10	-15	42	52	18	30	94	126	112	62	115	143	179	188	207	190		30	2	6	14	20	26	34	-70	-89	-95	-54	-28	20	-24	-60	-58
2005	5	NAVACERRADA,PUERTO	146	129	135	144	114	168	194	174	150	126	124	96	94	104	110	88	53	119	195	199	154	95	158	206	232	247	210	235	145	133	136	84	58	28	40	25	28	70	86	50	40	32	40	16	2	5	0
2005	6	NAVACERRADA,PUERTO	186	196	188	215	232	234	228	244	240	230	210	190	134	157	201	242	262	257	254	248	232	254	167	210	197	211	226	174	172	202		78	80	100	110	126	118	120	96	112	100	108	100	54	52	60	100
2005	7	NAVACERRADA,PUERTO	224	256	265	216	200	226	248	210	214	210	245	240	265	264	255	266	240	187	265	286	288	254	263	255	235	222	182	180	182	201	235	102	138	168	120	90	124	130	116	110	110	100	145	150	160	156	180
2005	8	NAVACERRADA,PUERTO	192	180	232	266	274	291	302	284	250	145	192	248	248	269	290	245	241	235	216	174	140	170	206	242	245	236	231	256	268	276	239	80	50	92	138	164	180	193	190	138	87	87	107	133	156	171	140
2005	9	NAVACERRADA,PUERTO	246	250	246	264	180	146	87	142	196	124	93	130	176	211	215	207	107	96	150	188	196	225	215	211	150	164	174	204	195	210		124	126	146	136	64	40	43	58	68	30	31	45	43	84	95	107
2005	10	NAVACERRADA,PUERTO	194	115	129	136	160	162	183	200	181	108	96	123	28	43	72	128	82	85	116	75	115	77	75	135	126	122	110	80	90	90	84	98	16	0	42	62	73	63	78	83	76	76	27	-1	2	1	21
2005	11	NAVACERRADA,PUERTO	89	112	91	23	38	116	129	88	-12	-4	61	32	-4	8	10	9	48	52	28	48	46	85	74	-30	-16	-53	-43	-25	-28	-13		21	38	22	-16	-29	20	38	-13	-33	-26	-6	-32	-49	-38	-16	-18
2005	12	NAVACERRADA,PUERTO	14	9	-1	20	0	-18	19	26	4	70	63	1	-21	-16	-15	70	10	41	46	-4	45	57	92	66	15	23	5	-20	6	23	15	-40	-18	-33	-3	-38	-45	-24	-13	-36	-30	-37	-56	-38	-62	-74	-60
2006	1	NAVACERRADA,PUERTO	-18	-17	-24	-5	-1	-12	-8	-5	-16	-18	16	44	28	13	-32	-18	4	8	95	96	97	97	90	20	10	57	-44	-90	-60	1	74	-39	-43	-45	-58	-27	-30	-32	-30	-48	-60	-34	-27	-45	-51	-53	-43
2006	2	NAVACERRADA,PUERTO	75	62	50	-10	37	69	87	66	102	70	72	69	110	90	65	30	45	22	-17	-35	-44	-54	-53	-38	-34	-43	-21	26				2	-12	-12	-72	-56	-34	-3	2	16	17	11	1	8	7	-8	-25
2006	3	NAVACERRADA,PUERTO	32	15	30	20	-34	-36	33	66	45	-6	45	69	119	122	116	106	40	23	20	6	22	-3	23	68	112	80	73	60	89	95	136	-64	-71	-27	-34	-98	-76	-44	4	-28	-51	-22	1	40	42	50	30
2006	4	NAVACERRADA,PUERTO	99	99	134	132	88	54	60	115	105	50	98	103	144	120	66	75	20	85	102	92	46	89	89	179	166	150	156	104	100	128		26	13	30	22	3	9	14	21	34	-20	-17	12	24	46	19	5
2006	5	NAVACERRADA,PUERTO	152	153	124	111	119	121	104	78	135	175	188	155	190	180	202	217	227	163	162	140	157	94	94	143	187	206	225	240	234	180	146	44	68	53	52	46	53	16	-22	22	70	71	70	76	91	102	112
2006	6	NAVACERRADA,PUERTO	176	176	180	197	227	236	270	240	214	180	222	210	210	213	192	181	158	193	212	185	221	228	238	200	187	195	218	204	220	245		22	70	52	75	112	118	144	150	64	72	98	98	90	88	70	84
2006	7	NAVACERRADA,PUERTO	215	210	215	196	185	196	230	260	285	286	261	258	262	257	266	261	275	266	223	234	262	244	279	276	260	254	232	215	254	273	252	134	120	93	96	76	98	120	146	145	186	185	167	144	133	141	136
2006	8	NAVACERRADA,PUERTO	241	265	235	224	243	237	240	210	234	254	245	216	225	240	215	136	115	106	144	203	235	254	234	200	203	193	203	232	234	245	265	122	160	117	110	125	129	120	86	92	145	146	101	85	134	90	58
2006	9	NAVACERRADA,PUERTO	280	268	293	290	302	287	242	243	225	243	214	168	141	75	65	112	166	174	202	188	121	104	95	81	116	158	192	155	160	122		165	165	175	176	162	113	104	123	133	126	117	80	71	38	25	17
2006	10	NAVACERRADA,PUERTO	164	164	106	54	104	158	153	175	176	131	107	124	150	155	121	95	75	71	62	93	100	99	90	103	104	63	110	166	216	191	144	67	90	28	22	23	42	83	89	95	80	23	11	42	55	52	60
2006	11	NAVACERRADA,PUERTO	132	146	80	65	56	69	61	73	89	119	147	88	145	150	76	57	26	78	75	39	45	47	55	65	51	40	61	41	24	40		75	63	48	46	38	28	43	54	33	37	55	34	18	48	25	-14
2006	12	NAVACERRADA,PUERTO	38	18	55	72	55	-18	57	47	-32	-25	9	26	44	78	63	71	51	6	-46	-22	-7	-39	-4	32	44	42	43	42	57	41	115	-6	-2	-11	48	-26	-39	-24	-51	-58	-53	-60	-26	-17	8	0	-3
2007	1	NAVACERRADA,PUERTO	54	76	103	55	36	84	65	16	106	63	94	142	126	122	91	8	30	55	160	116	86	10	-45	-67	-60	-50	8	-4	17	13	-4	10	-11	39	1	-7	-2	-17	-10	-9	6	16	50	55	34	-2	-8
2007	2	NAVACERRADA,PUERTO	41	24	17	43	14	11	20	29	19	44	59	45	85	43	64	75	-5	-6	23	1	22	48	19	12	21	33	87	58				-56	-24	-21	-15	-16	-26	-23	-20	-49	-4	20	-18	-10	-10	-3	-6
2007	3	NAVACERRADA,PUERTO	64	120	123	98	53	61	42	-18	40	87	114	92	112	110	115	93	82	86	26	-45	-60	-30	3	40	52	45	3	0	-1	14	0	-13	5	24	-23	-44	-7	-44	-50	-54	-10	-16	4	5	-10	-2	-3
2007	4	NAVACERRADA,PUERTO	32	10	31	-9	-3	37	30	44	76	80	90	56	62	87	146	127	127	134	158	159	165	181	184	167	92	43	106	80	94	54		-51	-28	-40	-68	-86	-25	-32	-26	-4	2	12	5	15	18	20	38
2007	5	NAVACERRADA,PUERTO	11	55	75	82	63	91	142	173	196	180	173	165	95	56	105	140	175	207	207	157	136	137	103	95	97	94	60	66	123	153	88	-34	-15	-3	3	-12	-12	40	72	84	56	50	57	0	-20	0	27
2007	6	NAVACERRADA,PUERTO	115	122	162	167	156	170	188	218	204	140	166	186	150	97	152	116	91	135	144	118	114	153	206	203	153	170	185	204	223	220		6	50	65	68	65	55	85	125	93	68	60	85	64	47	40	70
2007	7	NAVACERRADA,PUERTO	175	195	174	183	208	233	250	230	165	170	202	233	240	244	205	160	203	217	210	176	182	185	197	216	245	275	265	264	275	268	274	66	55	68	87	90	125	126	114	73	50	88	113	135	144	127	83
2007	8	NAVACERRADA,PUERTO	234	235	268	300	257	198	198	182	220	234	235	207	216	241	235	178	226	237	178	183	140	127	164	183	176	222	276	238	185	150	186	127	106	150	182	107	105	90	75	97	117	126	110	121	105	92	64
2007	9	NAVACERRADA,PUERTO	226	216	220	196	226	235	220	225	226	224	230	226	200	190	181	201	148	139	200	205	153	171	175	182	148	122	72	153	95	97		90	110	116	105	112	124	131	122	130	104	116	110	95	97	80	95
2007	10	NAVACERRADA,PUERTO	94	157	89	124	123	150	146	133	132	126	109	131	146	167	162	160	134	150	142	155	143	137	89	55	80	22	96	111	87	15	38	72	72	53	47	62	58	72	66	37	32	12	32	42	50	47	49
2007	11	NAVACERRADA,PUERTO	128	158	134	130	120	156	169	142	117	144	138	133	100	50	-3	62	72	81	50	56	55	30	-11	-16	15	2	66	70	46	94		6	51	58	50	57	56	59	63	53	52	55	48	6	-17	-48	-34
2007	12	NAVACERRADA,PUERTO	44	72	36	85	71	109	75	59	61	-18	6	74	58	65	64	-12	-16	-24	-14	-4	0	7	21	8	36	14	46	53	44	26	92	-5	-19	-18	11	20	8	-7	-1	-22	-35	-45	3	-4	-16	-31	-70
2008	1	NAVACERRADA,PUERTO	68	10	-11	2	54	79	66	72	33	20	8	-29	1	-10	25	20	19	98	143	145	93	80	113	61	73	71	105	101	92	62	54	-28	-38	-38	-46	-31	23	-3	24	6	4	-63	-63	-48	-34	-30	-26
2008	2	NAVACERRADA,PUERTO	30	27	2	-15	44	80	105	106	104	80	97	30	26	-2	18	59	-6	21	32	37	67	87	65	58	94	73	109	42	57			-26	-36	-27	-44	-34	-18	15	34	0	4	-11	-44	-43	-34	-7	-13
2008	3	NAVACERRADA,PUERTO	105	138	103	10	-54	-2	53	85	0	42	47	100	147	123	94	72	117	14	38	54	73	-3	-48	4	35	-4	26	35	94	83	16	16	46	10	-80	-102	-102	-59	-11	-32	-44	-10	6	32	45	-9	-28
2008	4	NAVACERRADA,PUERTO	63	146	162	156	145	139	72	46	53	40	17	4	44	65	116	118	16	12	5	32	23	35	100	137	168	186	182	96	115	67		-20	14	56	60	49	43	8	0	16	2	-44	-44	-31	-34	-16	14
2008	5	NAVACERRADA,PUERTO	119	155	190	184	155	170	181	91	100	34	94	119	88	82	73	69	98	65	81	113	138	124	94	66	57	57	76	72	68	115	95	-3	48	66	81	76	82	61	51	22	0	16	12	27	17	16	23
2008	6	NAVACERRADA,PUERTO	90	117	120	144	107	129	133	102	68	117	135	150	173	176	173	115	122	199	211	234	249	249	211	182	242	244	229	236	246	248		24	35	27	48	43	30	44	16	20	32	48	50	76	66	76	50
2008	7	NAVACERRADA,PUERTO	231	173	149	222	227	170	160	208	224	237	201	144	154	208	208	232	216	251	275	250	224	249	271	233	206	225	253	219	225	236	236	134	57	18	87	106	49	31	71	120	114	85	63	38	92	91	96
2008	8	NAVACERRADA,PUERTO	209	269	273	295	277	257	214	223	247	260	237	196	215	171	190	188	206	235	204	219	246	211	191	220	254	244	263	257	255	178	193	103	126	156	166	184	146	91	93	122	153	112	64	42	47	26	70
2008	9	NAVACERRADA,PUERTO	217	206	203	173	150	120	170	179	200	198	172	95	122	154	177	205	182	166	188	204	182	125	125	122	136	130	131	122	158	137		93	114	97	85	78	51	40	93	76	103	26	3	26	48	84	105
2008	10	NAVACERRADA,PUERTO	165	145	66	103	162	166	108	50	92	126	105	124	94	118	144	132	130	102	103	127	112	56	108	107	130	156	138	52	-26	24	5	59	32	-10	-3	40	54	40	14	-10	35	58	68	62	61	63	64
2008	11	NAVACERRADA,PUERTO	2	-13	8	-5	-1	16	51	44	87	103	73	3	-10	-1	76	106	94	42	35	68	61	24	12	3	-43	-24	-10	-10	-27	-61		-28	-33	-34	-31	-23	-15	-6	-9	-1	32	0	-29	-36	-41	-32	22
2008	12	NAVACERRADA,PUERTO	-62	-57	-13	29	25	37	27	28	8	-37	-24	-10	-8	-54	-54	-34	-11	3	51	121	125	112	110	97	86	-6	-31	-10	26	34	28	-74	-77	-57	-32	-8	-6	10	1	-38	-77	-78	-56	-55	-79	-85	-58
2009	1	NAVACERRADA,PUERTO	31	43	17	5	13	-53	-91	-89	-70	-60	25	54	-12	25	64	53	40	35	35	-41	-38	51	62	26	-24	-31	-2	30	43	26	6	7	1	-4	-26	-63	-103	-132	-135	-112	-110	-67	-47	-47	-62	-42	-26
2009	2	NAVACERRADA,PUERTO	-22	-23	-17	-13	-24	-36	-57	3	24	5	-16	-1	47	85	85	49	70	54	69	26	32	89	89	105	105	102	117	65				-63	-35	-48	-43	-44	-84	-92	-72	-9	-48	-56	-32	-45	1	0	-9
2009	3	NAVACERRADA,PUERTO	23	13	13	-4	-22	25	37	120	113	108	105	132	138	130	127	132	95	138	140	123	107	108	116	94	106	137	150	65	-17	7	-7	-13	-29	-20	-60	-56	-56	-10	13	-4	25	43	46	47	52	57	27
2009	4	NAVACERRADA,PUERTO	41	54	95	124	141	108	15	90	98	38	-3	0	73	27	-2	23	25	64	54	56	76	101	171	165	73	10	45	49	111	67		-53	-22	11	15	45	-2	-35	-42	20	-49	-50	-50	-26	-19	-31	-30
2009	5	NAVACERRADA,PUERTO	72	148	155	155	180	202	190	175	152	97	103	114	151	75	108	143	128	152	185	210	195	222	94	127	92	96	161	210	212	223	210	-23	18	58	63	65	96	90	97	51	50	46	43	25	1	-12	35
2009	6	NAVACERRADA,PUERTO	218	216	214	180	119	72	115	80	133	185	213	251	267	202	202	180	222	260	241	217	202	225	240	214	185	167	190	216	220	246		111	126	120	85	33	25	31	24	7	74	87	143	147	96	98	109
2009	7	NAVACERRADA,PUERTO	258	236	253	221	200	214	200	210	216	237	247	257	266	213	247	259	150	194	252	244	263	226	212	185	264	280	237	266	256	255	262	134	133	114	92	84	90	83	107	120	138	147	133	130	79	84	105
2009	8	NAVACERRADA,PUERTO	188	209	237	270	275	253	250	242	197	236	253	252	223	262	274	290	293	290	285	272	271	284	277	244	196	250	278	260	242	260	258	75	65	92	151	167	145	130	112	100	109	107	133	152	137	140	141
2009	9	NAVACERRADA,PUERTO	228	237	230	196	220	251	262	248	240	240	237	209	178	134	121	94	70	104	107	135	177	202	184	192	188	208	203	171	113	141		146	112	81	97	110	119	127	138	131	121	124	107	85	41	8	18
2009	10	NAVACERRADA,PUERTO	139	152	169	194	194	173	123	133	148	146	158	202	175	159	160	145	190	176	150	61	25	43	112	127	149	160	177	156	178	168	161	76	57	67	99	114	110	76	64	65	60	90	100	66	81	59	27
2009	11	NAVACERRADA,PUERTO	163	89	70	52	-6	62	62	-4	-3	42	49	101	94	70	69	75	94	115	105	87	68	51	82	108	82	67	5	36	2	-38		87	-4	0	-8	-18	-16	-20	-20	-29	-20	14	20	40	36	38	28
2009	12	NAVACERRADA,PUERTO	23	40	8	2	57	68	55	85	75	116	141	138	18	-77	-72	22	20	-29	-75	-35	11	15	30	41	0	32	55	63	64	49	-3	-58	7	-22	-30	-33	8	5	1	-4	43	35	15	-82	-104	-103	-77
2010	1	NAVACERRADA,PUERTO	-21	-2	31	23	5	-18	-54	-103	-100	-45	-14	4	13	11	28	56	40	40	58	7	21	63	35	5	-23	15	-60	-20	-12	-28	-22	-56	-46	-32	-1	-23	-66	-103	-115	-122	-127	-54	-35	-45	-28	-44	19
2010	2	NAVACERRADA,PUERTO	2	50	78	45	9	0	50	32	-15	-23	-83	-45	-52	-27	-35	2	-2	-18	-35	-20	8	7	8	16	25	20	62	28				-68	-55	6	10	-28	-25	-5	-15	-74	-88	-115	-124	-112	-112	-90	-35
2010	3	NAVACERRADA,PUERTO	20	34	15	14	22	-20	10	-52	-55	-62	-52	-63	-30	-2	64	70	75	78	52	60	45	82	70	58	23	5	44	110	40	-1	46	-45	-12	-6	-5	-30	-48	-52	-120	-120	-124	-94	-83	-89	-66	-39	-8
2010	4	NAVACERRADA,PUERTO	10	61	9	30	90	120	50	89	119	112	142	110	52	74	78	102	72	46	98	125	134	85	118	145	185	175	203	200	170	144		-55	-54	-30	-45	-24	0	-18	-14	9	5	2	2	-26	-5	0	16
2010	5	NAVACERRADA,PUERTO	106	125	24	-30	2	74	68	68	46	54	64	50	18	18	24	85	130	157	170	190	210	196	198	175	124	160	140	122	154	200	212	37	26	-51	-60	-68	-52	-4	-14	-4	3	-12	-5	-35	-50	-30	-25
2010	6	NAVACERRADA,PUERTO	214	215	208	220	220	200	212	160	80	75	81	75	130	130	78	44	152	158	141	122	176	205	222	245	206	195	196	215	210	230		122	110	126	114	130	110	95	62	25	10	15	35	45	32	-4	-5
2010	7	NAVACERRADA,PUERTO	237	192	210	245	245	272	278	249	248	278	269	264	234	215	239	230	245	281	275	260	222	211	222	233	228	245	270	270	253	260	294	143	102	104	119	134	142	160	179	124	157	165	142	132	96	77	110
2010	8	NAVACERRADA,PUERTO	258	241	220	225	230	254	278	230	245	262	246	220	178	178	206	217	187	204	232	253	262	257	257	220	265	275	235	235	228	234	260	163	116	104	122	118	122	145	120	131	164	126	97	64	45	84	99
2010	9	NAVACERRADA,PUERTO	166	175	221	227	244	230	160	116	172	222	236	248	236	222	260	184	152	110	180	145	170	174	136	110	122	102	133	146	162	180		102	90	116	146	150	96	56	34	53	102	113	118	136	126	141	92
2010	10	NAVACERRADA,PUERTO	176	170	93	78	152	167	122	120	90	56	60	94	94	108	80	88	64	80	153	144	154	118	126	98	51	103	164	160	88	25	21	57	84	41	26	20	42	76	64	32	24	29	24	36	27	16	0
2010	11	NAVACERRADA,PUERTO	36	52	122	150	152	114	49	30	11	-10	22	83	129	26	-15	26	36	-10	2	10	-3	-14	-2	12	6	15	-6	-52	-39	-25		-8	6	32	69	65	40	-13	-32	-18	-28	-21	13	0	-24	-44	-42
2010	12	NAVACERRADA,PUERTO	-30	-54	-62	0	38	55	54	39	72	147	154	116	86	44	-55	-16	10	64	24	23	31	30	-3	-68	-45	42	95	84	86	32	22	-68	-79	-104	-92	-11	27	30	24	26	52	76	26	16	-69	-123	-126
2011	1	NAVACERRADA,PUERTO	24	5	30	26	46	48	36	18	5	25	28	90	118	103	104	102	49	45	50	29	-18	-15	-16	32	40	36	-26	-25	-29	-34	-60	-8	-26	-40	-20	10	16	10	-5	-18	-33	2	6	34	24	15	8
2011	2	NAVACERRADA,PUERTO	-49	-6	34	86	115	113	95	84	84	82	68	38	4	-17	-2	-20	-20	6	32	20	14	23	72	87	116	90	21	-35				-90	-90	-40	-16	32	35	24	-2	-2	0	-19	-24	-40	-62	-50	-66
2011	3	NAVACERRADA,PUERTO	-48	-40	-30	-38	-4	38	52	44	72	77	40	38	25	22	0	10	28	80	91	115	90	20	6	17	39	48	25	22	36	44	128	-100	-72	-80	-85	-55	-46	-14	-17	-14	7	-19	-18	-8	-5	-28	-43
2011	4	NAVACERRADA,PUERTO	132	108	76	118	169	166	215	226	203	120	126	160		154	134	134	148	154	108	80	72	29	84	102	108	84	134	144	116	52		49	65	31	34	67	82	90	115	69	29	2	44		68	48	23
2011	5	NAVACERRADA,PUERTO	84	124	128	136	132	114	78	142	180	194	220	185	178	172	146	176	175	168	115	157	178	174	199	222	208	202	124	170	180	140	129	28	30	40	37	38	54	15	15	53	83	88	82	76	21	6	40
2011	6	NAVACERRADA,PUERTO	122	122	155	120	168	110	69	128	132	133	160	210	192	218	216	196	207	160	222	254	254		215	246	265	285	265	263	226	238		4	16	35	55	69	46	39	42	42	31	60	96	95	92	110	90
2011	7	NAVACERRADA,PUERTO	255	250	253	204	254	235	178	210	206	235	230	215	104	168	224	255	165	190	146		216	206	202	185	210	235	225	240	250	240	258	139	146	106	79	110	85	53	44	84	112	144	59	34	55	95	119
2011	8	NAVACERRADA,PUERTO	237	177	202	244	226	220	225	200	236	275	265	270	222	249	262	260	244	246	272	292	264	180	215	210	217	122	195	220	240	240	156	124	86	88	140	118	106	106	76	117	135	150	108	100	135	134	135
2011	9	NAVACERRADA,PUERTO	175	168	150	165	179	210	237	258	245	240	190	244	266	246	242	240	205	134	165	240	228	230	194	189	213	218	224	208	198	200		80	68	69	68	39	100	125	138	150	117	105	88	138	142	125	134
2011	10	NAVACERRADA,PUERTO	178	200	200	204	202	203	123	110	144	218	225	222	210	195		174	163	155	133	100	122	136	60	72	63	38	38	40	110	130	112	70	63	96	108	122	118	22	5	50	50	115	140	135	125		95
2011	11	NAVACERRADA,PUERTO	83	60	49	16	4	-2	42	78	70	60	58	110	62	45	38	45	53	28	31	39	66	19	64	57	72	110	112	94	86	84		57	46	3	-10	-16	-27	-2	15	20	34	40	40	33	-2	-4	-2
2011	12	NAVACERRADA,PUERTO	82	37	22	75	30	33	105	114	84	55	9	16	49	43	34	60	-34	24	-28	20	56	124	122	60	102	100	88	58	-12	44	70	8	-43	-45	-38	4	-3	19	42	-16	-12	-17	-15	-19	-22	-30	-36
2012	1	NAVACERRADA,PUERTO	100	16	40	34	74	36	100	90	118	104	92	75	74	15	14	35	21	42	87	40	33	78	84	106	100	48	2	2	-48	8	28	10	-22	-32	-40	13	5	-17	22	26	24	2	-10	3	-38	-42	-54
2012	2	NAVACERRADA,PUERTO	-6	-66	-110	-80	-12	-2	-16	-96	-3	-26	-60	-76	-56	-41	-34	-31	15	19	22	25	45	50	93	97	80	85	114	112	84			-66	-126	-136	-144	-90	-60	-113	-123	-107	-83	-130	-138	-138	-71	-73	-60
2012	3	NAVACERRADA,PUERTO	104	66	54	26	33	14	48	35	95	96	106	116	154	157	152	102	72	12	37	28	-14	62	92	130	136	108	119	128	130	145	145	14	-5	-15	-10	-60	-58	-50	-36	-37	-6	10	35	38	48	57	12
2012	4	NAVACERRADA,PUERTO	149	110	50	30	23	-10	-5	64	116	64	22	40	10	-5	-8	-30	45	5	14	34	46	68	54	46	47	36	50	12	23	26		40	30	12	1	-12	-46	-52	-22	14	-16	-40	-20	-43	-34	-60	-69
2012	5	NAVACERRADA,PUERTO	35	48	36	48	67	70	90	121	180	201	225	245	209	185	165	220	179	166	81	41	60	122	173	200	200	152	150	170	182	212	245	-21	-4	16	-2	-4	1	9	65	64	97	127	107	119	87	76	93
2012	6	NAVACERRADA,PUERTO	253	195	150	182	223	204	159	138	171	149	122	113	180	200	223	213	222	202	166	187	200	230	248	262	275	299	280	249	208	151		146	101	77	69	104	93	63	38	45	76	30	17	40	80	89	95
2012	7	NAVACERRADA,PUERTO	144	215	246	195	155	198	228	229	229	221	235	245	252	191	198	247	289	277	274	228	234	234	260	265	265	274	216	224	224	266	262	34	69	123	93	66	51	75	68	120	96	82	102	112	79	75	115
2012	8	NAVACERRADA,PUERTO	257	236	248	235	176	187	234	259	300	314	301	225	225	222	138	224	279	280	265	276	289	280	257	219	182	240	227	253	221	179	169	138	124	121	104	61	48	110	129	186	187	118	92	90	110	86	95
2012	9	NAVACERRADA,PUERTO	165	169	183	201	208	235	245	213	203	183	206	197	141	206	264	247	221	212	218	207	197	200	145	134	111	64	83	109	79	94		56	44	65	73	107	112	120	110	112	102	94	77	49	87	140	147
2012	10	NAVACERRADA,PUERTO	128	158	173	183	189	191	214	198	195	178	125	81	102	75	60	126	98	88	65	74	37	125	171	98	65	82	47	-1	92	11	54	34	70	68	70	69	91	84	114	110	91	69	48	29	-2	-19	19
2012	11	NAVACERRADA,PUERTO	63	71	97	80	5	44	55	68	61	29	-19	45	103	96	59	58	44	61	65	76	40	62	37	70	84	46	-35	-29	-43	-36		-3	17	36	-31	-34	-30	-20	38	17	-23	-42	-46	1	54	49	34
2012	12	NAVACERRADA,PUERTO	-49	-25	27	0	-31	7	24	2	71	47	71	55	24	48	45	44	22	50	49	37	52	113	144	85	35	37	35	83	49	-11	52	-92	-84	-38	-40	-50	-50	-2	-48	-46	-4	-9	-8	-6	8	9	6
2013	1	NAVACERRADA,PUERTO	-2	-13	19	107	106	163	153	109	24	15	25	13	-33	-32	-25	12	26	37	27	-1	-15	-40	-1	0	13	25	45	59	88	89	132	-18	-34	-33	10	54	68	47	-5	-27	4	-10	-46	-64	-54	-52	-31
2013	2	NAVACERRADA,PUERTO	81	4	-39	33	27	-39	-47	-37	-35	0	-50	-28	10	67	91	86	35	32	9	41	33	7	-31	-58	-63	-41	-52	-22				-11	-58	-66	-43	-41	-69	-86	-68	-66	-62	-76	-74	-28	-11	6	3
2013	3	NAVACERRADA,PUERTO	-20	18	34	0	21	39	48	15	39	21	22	29	-56	-33	20	17	29	7	41	27	63	27	18	37	34	36	63	56	54	41	58	-69	-56	-36	-22	0	7	2	-3	-15	-26	-37	-56	-88	-90	-62	-36
2013	4	NAVACERRADA,PUERTO	21	19	17	36	-7	-35	40	39	59	93	49	87	112	131	149	169	185	177	79	102	97	80	136	139	129	91	43	-29	22	45		-20	-30	-10	-13	-69	-80	-54	-35	1	2	-1	-19	8	54	74	63
2013	5	NAVACERRADA,PUERTO	53	51	80	117	135	149	127	149	136	125	128	140	141	140	45	44	23	1	17	46	42	91	105	105	163	143	87	64	63	59	83	-19	-4	1	13	40	54	50	71	63	49	28	40	63	45	-15	-23
2013	6	NAVACERRADA,PUERTO	104	133	151	167	159	135	68	70	76	149	166	210	208	228	232	220	152	91	73	156	153	196	189	213	218	222	224	206	238	236		-10	25	53	79	77	62	14	9	33	56	69	99	138	135	112	141
2013	7	NAVACERRADA,PUERTO	222	234	229	253	282	277	267	272	283	248	253	264	241	245	236	238	204	217	242	256	231	230	235	258	239	219	150	172	195	260	263	108	114	116	144	147	140	160	157	155	140	129	147	104	118	126	142
2013	8	NAVACERRADA,PUERTO	262	231	248	263	256	213	177	194	237	258	288	276	264	256	247	259	240	248	271	266	290	270	265	236	209	209	198	186	176	189	200	169	120	120	115	147	118	82	63	108	153	172	148	137	139	170	160
2013	9	NAVACERRADA,PUERTO	224	226	232	253	195	191	172	165	191	197	151	194	203	204	191	201	176	191	175	189	209	235	231	221	185	192	138	86	118	136		120	131	140	121	90	98	86	79	86	112	77	77	97	106	100	95
2013	10	NAVACERRADA,PUERTO	192	154	118	126	136	149	158	156	158	152	131	143	123	140	99	138	177	145	88	92	95	75	95	98	89	83	139	139	18	29	85	105	108	97	65	54	53	54	80	75	58	41	38	31	60	61	71
2013	11	NAVACERRADA,PUERTO	106	153	117	68	81	163	146	79	29	40	84	124	50	37	-22	-25	-14	-11	-4	-40	-31	-34	-30	-28	-19	-22	-1	-27	3	4		48	50	27	17	59	63	33	-1	-28	22	19	42	23	-26	-53	-65
2013	12	NAVACERRADA,PUERTO	-2	55	37	84	71	94	99	102	75	74	51	104	45	72	72	54	47	51	43	-37	36	59	38	20	11	22	43	26	-30	38	31	-81	-52	-13	7	8	14	27	9	5	7	14	31	9	-10	19	-9
2014	1	NAVACERRADA,PUERTO	20	56	50	32	35	59	45	65	101	99	95	74	11	19	37	8	-18	-8	-40	-35	1	-1	-15	1	32	53	15	-3	-34	-23	11	2	14	23	-61	-71	9	21	22	35	41	31	6	-39	-28	4	-47
2014	2	NAVACERRADA,PUERTO	21	-10	-36	-2	7	38	9	11	0	-13	-1	31	62	41	12	2	2	-21	17	51	-6	-7	27	5	21	-32	15	16				-73	-75	-72	-53	-32	-24	-54	-53	-64	-72	-65	-62	7	10	-37	-52
2014	3	NAVACERRADA,PUERTO	30	33	5	1	37	104	113	105	78	117	103	73	39	53	80	141	148	118	121	98	93	34	9	48	-9	-21	-11	18	12	14	27	-27	2	-52	-49	-9	6	42	24	11	22	16	-11	-20	-9	15	37
2014	4	NAVACERRADA,PUERTO	43	23	6	38	69	148	140	158	177	173	149	127	169	150	141	174	172	168	170	94	50	72	85	62	36	74	79	120	123	122		8	-1	-15	-28	37	43	63	56	73	96	68	52	49	70	64	80
2014	5	NAVACERRADA,PUERTO	144	102	120	154	203	187	183	177	174	191	155	187	131	175	193	194	165	167	90	49	32	45	73	119	107	104	115	60	84	109	82	47	16	8	56	85	95	81	98	90	91	64	56	35	53	78	61
2014	6	NAVACERRADA,PUERTO	125	148	188	155	163	150	134	174	184	190	208	220	239	212	181	163	179	201	213	199	180	189	183	111	153	166	205	198	150	207		22	49	86	61	57	95	65	80	80	76	97	115	137	68	58	57
2014	7	NAVACERRADA,PUERTO	164	168	132	175	205	169	140	172	171	166	185	194	229	238	256	263	272	224	146	129	214	239	256	247	258	268	257	235	200	226	239	61	56	61	64	102	85	53	49	67	50	43	105	118	125	161	176
2014	8	NAVACERRADA,PUERTO	226	169	205	237	231	236	252	244	227	248	238	221	160	189	218	203	252	253	221	194	219	174	197	233	255	223	238	258	232	217	237	95	73	84	100	119	122	125	132	112	117	109	113	57	78	99	109
2014	9	NAVACERRADA,PUERTO	257	284	248	212	217	219	170	174	202	214	192	172	197	179	148	165	115	109	86	144	197	141	108	97	144	173	154	117	137	163		162	127	124	111	119	118	102	95	107	115	102	95	107	97	76	91
2014	10	NAVACERRADA,PUERTO	175	175	172	164	163	145	152	101	96	113	87	65	65	35	129	102	135	157	201	203	183	133	153	174	190	171	178	156	179	179	157	80	88	94	70	67	51	71	74	70	56	52	39	21	0	24	77
2014	11	NAVACERRADA,PUERTO	165	123	80	36	-4	39	61	29	-2	18	21	37	70	67	11	8	3	97	72	126	133	130	73	102	90	31	17	7	24	45		74	36	21	-27	-34	-22	-3	-5	-23	-37	-5	3	12	-5	-16	-15
2014	12	NAVACERRADA,PUERTO	41	1	-7	-12	-8	-27	-24	-5	-21	28	73	83	15	13	-5	6	33	136	106	69	111	68	81	26	27	59	8	-4	-44	62	52	-11	-11	-29	-34	-39	-57	-63	-47	-43	-37	-8	-14	-14	-10	-37	-48
2015	1	NAVACERRADA,PUERTO	84	118	101	130	118	50	68	55	142	157	64	79	77	74	28	0	-32	-6	-42	-38	-44	-44	-50	-9	-11	29	7	37	28	34	7	0	21	50	53	11	-3	-2	3	16	24	9	3	-1	-2	-5	-65
2015	2	NAVACERRADA,PUERTO	-53	-20	-25	-66	-81	-72	-63	-22	-12	-23	-4	12	9	0	8	-1	-21	0	28	28	2	13	28	-31	2	9	7	31				-80	-58	-67	-102	-101	-96	-94	-91	-65	-51	-43	-46	-28	-28	-5	-35
2015	3	NAVACERRADA,PUERTO	59	97	117	23	49	132	146	109	118	152	136	140	53	15	-31	49	33	-2	25	52	27	26	32	22	-47	34	56	117	86	121	142	15	23	17	-66	-76	47	42	51	50	60	52	14	-15	-73	-67	-72
2015	4	NAVACERRADA,PUERTO	110	143	137	126	130	153	100	68	21	58	97	114	129	113	100	53	92	90	69	139	139	108	145	114	98	65	42	93	99	132		37	50	68	41	48	29	-12	-24	-16	10	14	22	33	55	29	22
2015	5	NAVACERRADA,PUERTO	107	158	133	128	100	131	172	139	186	202	231	250	242	194	112	160	197	217	112	86	106	122	147	141	161	160	190	212	207	180	188	71	88	92	47	21	6	67	44	59	112	118	134	179	13	-9	25
2015	6	NAVACERRADA,PUERTO	191	222	230	231	227	243	241	242	228	160	131	115	103	108	105	139	165	194	207	231	250	221	185	184	230	247	267	281	293	268		100	111	128	106	102	118	123	116	84	78	53	50	36	23	30	34
2015	7	NAVACERRADA,PUERTO	249	224	247	255	260	280	292	276	293	293	270	282	300	303	294	293	264	248	234	284	274	252	254	219	227	263	257	279	248	232	210	146	120	129	146	171	184	168	168	175	150	140	170	180	184	186	173
2015	8	NAVACERRADA,PUERTO	218	250	264	263	269	272	277	220	237	261	251	245	143	135	169	209	199	210	231	251	262	211	177	118	220	227	240	254	262	258	197	94	128	152	120	166	172	150	114	116	146	161	114	63	60	75	99
2015	9	NAVACERRADA,PUERTO	209	199	159	148	157	172	165	172	202	185	204	174	159	138	127	121	82	156	176	183	192	167	138	200	208	185	178	171	142	123		100	114	85	70	78	81	75	85	91	81	97	108	59	40	59	32
2015	10	NAVACERRADA,PUERTO	138	137	127	119	111	121	117	129	151	126	108	135	75	84	114	135	139	85	84	121	52	116	163	140	124	77	67	39	96	125	80	55	38	45	67	84	45	24	34	41	51	66	68	14	5	29	48
2015	11	NAVACERRADA,PUERTO	72	55	62	61	90	151	166	133	156	204	189	159	136	145	157	118	132	146	130	103	56	-24	-31	-11	33	18	26	38	103	150		51	12	18	24	42	75	86	71	87	117	104	81	56	72	67	47
2015	12	NAVACERRADA,PUERTO	143	89	113	120	114	108	51	60	95	96	51	35	31	47	108	123	120	115	122	89	69	94	91	75	95	93	79	30	42	105	45	59	19	31	47	47	37	25	23	17	14	3	-5	-8	7	45	52
2016	1	NAVACERRADA,PUERTO	41	-7	60	60	-7	24	59	48	28	33	31	-25	47	42	2	-41	70	10	29	8	42	66	119	106	84	86	82	21	18	30	45	-9	-36	-33	-13	-55	-56	19	-1	-1	7	-35	-40	-55	1	-72	-78
2016	2	NAVACERRADA,PUERTO	141	132	46	85	100	23	-8	29	44	47	35	60	59	9	-38	-64	-25	-27	1	50	47	58	78	70	-7	-16	-51	-26	-29			33	8	-28	-31	-3	-33	-54	-11	4	-2	5	11	8	-62	-88	-107
2016	3	NAVACERRADA,PUERTO	33	44	-1	39	-33	-32	-24	-31	-1	-33	-22	18	67	26	46	28	59	59	7	16	49	43	-15	89	73	96	40	39	87	80	30	-67	-16	-39	-47	-65	-66	-59	-72	-55	-63	-66	-58	-26	-71	-35	-35
2016	4	NAVACERRADA,PUERTO	-2	53	6	15	6	64	71	11	65	11	-2	6	29	40	47	39	63	83	50	28	58	53	65	57	98	117	124	45	96	61		-75	-37	-17	-18	-24	-25	-26	-63	-27	-29	-34	-11	-13	7	23	3
2016	5	NAVACERRADA,PUERTO	65	127	169	192	155	59	46	37	28	32	59	45	39	67	103	120	154	147	138	175	164	108	153	138	116	138	138	100	99	96	123	-25	7	71	74	29	30	27	6	6	5	-6	0	1	21	36	32
2016	6	NAVACERRADA,PUERTO	146	177	176	160	181	192	226	233	245	177	187	197	181	166	101	62	103	115	152	206	238	234	222	224	217	209	228	251	243	220		50	71	97	81	84	103	105	134	137	92	72	69	76	46	17	11
2016	7	NAVACERRADA,PUERTO	245	239	264	263	240	259	219	234	273	276	251	195	176	196	235	260	275	277	278	247	247	201	220	239	266	287	278	281	273	259	223	126	124	154	135	113	105	98	119	153	179	123	103	88	80	100	122
2016	8	NAVACERRADA,PUERTO	241	279	286	241	224	260	288	278	245	213	216	255	271	268	253	243	251	246	235	211	241	289	280	273	269	223	262	256	229	228	249	137	155	166	125	112	137	157	166	109	106	99	117	127	137	139	149
2016	9	NAVACERRADA,PUERTO	267	258	266	279	273	300	297	236	207	217	242	231	157	48	58	134	122	134	158	164	200	193	195	204	173	180	175	181	182	169		132	138	159	162	157	186	161	119	122	109	132	138	43	5	22	48
2016	10	NAVACERRADA,PUERTO	184	160	180	194	201	173	196	193	157	129	181	72	60	79	110	102	87	127	97	93	134	77	76	72	140	173	193	200	202	196	179	87	86	99	101	111	98	90	103	78	54	60	25	31	21	15	44
2016	11	NAVACERRADA,PUERTO	149	151	126	77	59	-12	-29	-13	29	32	78	53	63	30	93	102	115	50	83	41	45	2	-15	-20	-7	8	11	41	12	20		69	61	50	51	-16	-39	-50	-51	-16	-29	-1	11	5	-13	9	35
2016	12	NAVACERRADA,PUERTO	22	31	37	33	56	94	110	54	64	79	70	81	44	9	4	-2	30	21	31	-15	5	65	49	85	129	130	123	109	122	134	101	5	1	-5	23	22	30	29	-4	-9	17	5	14	-12	-13	-9	-14
2017	1	NAVACERRADA,PUERTO	73	76	59	36	49	95	99	101	66	4	34	74	1	-54	-33	-16	-13	-54	-19	-11	12	-10	-12	19	21	33	-17	-20	31	58	38	-7	-5	-3	5	-14	14	17	-11	-20	-24	-8	1	-59	-72	-67	-48
2017	2	NAVACERRADA,PUERTO	21	11	20	36	23	7	29	-40	64	-5	-7	10	14	11	45	71	83	52	57	91	107	109	74	55	100	110	73	11				-4	-24	-21	15	-51	-41	-49	-72	-73	-40	-37	-17	-20	-31	-7	-6
2017	3	NAVACERRADA,PUERTO	97	101	27	-18	43	46	56	159	177	181	176	61	-1	94	127	101	123	149	143	144	76	3	-12	1	13	5	35	69	118	97	94	-13	6	-60	-80	-31	15	-3	27	72	92	21	-45	-47	-1	13	13
2017	4	NAVACERRADA,PUERTO	40	77	101	115	91	124	170	173	165	174	164	170	179	164	147	179	167	167	187	127	152	149	176	174	108	67	45	95	83	28		-29	-19	-6	28	-25	4	47	40	44	52	63	77	84	53	51	64
2017	5	NAVACERRADA,PUERTO	83	139	176	167	115	121	160	192	170	119	44	54	73	136	167	207	196	96	100	187	158	193	226	226	237	221	215	171	169	148	178	-47	27	64	86	5	-8	34	85	66	38	19	19	28	30	62	98
2017	6	NAVACERRADA,PUERTO	198	207	166	155	148	161	223	232	236	257	273	274	268	275	292	281	289	299	264	237	265	265	269	253	245	198	176	133	102	104		95	101	85	37	21	51	98	125	119	136	164	167	144	163	150	159
2017	7	NAVACERRADA,PUERTO	135	214	252	242	228	160	176	160	216	219	241	275	300	275	276	280	260	251	226	229	205	229	237	206	199	228	267	263	260	267	239	5	65	122	135	131	99	68	78	99	106	128	149	189	195	177	169
2017	8	NAVACERRADA,PUERTO	230	259	270	275	288	272	269	174	168	170	195	237	264	265	249	239	273	257	251	274	289	284	264	243	243	212	165	125	168	170	164	130	131	143	138	174	166	104	69	51	27	83	119	135	143	149	130
2017	9	NAVACERRADA,PUERTO	171	191	215	195	232	216	186	220	115	119	177	149	221	176	106	93	150	107	156	203	204	196	194	205	159	177	194	194	184	179		82	60	113	84	109	121	107	113	31	17	77	57	101	99	33	20
2017	10	NAVACERRADA,PUERTO	168	191	212	217	209	181	189	189	180	200	188	204	200	217	217	173	104	64	51	111	100	111	166	169	179	192	157	162	151	117	128	99	105	125	119	119	101	87	106	105	104	104	106	119	115	116	99
2017	11	NAVACERRADA,PUERTO	105	69	60	66	34	6	54	13	-17	28	73	82	25	106	106	125	125	115	118	136	124	119	96	70	64	74	93	66	0	-46		38	55	44	28	-8	-18	-20	-45	-51	-19	4	17	-52	-52	58	58
2017	12	NAVACERRADA,PUERTO	-45	-57	-48	31	87	77	73	39	37	36	30	-41	24	41	17	-28	-33	17	53	75	89	70	75	77	-1	1	0	36	39	78	68	-81	-84	-92	-56	0	1	1	-3	7	17	-64	-77	-54	15	-41	-55
2018	1	NAVACERRADA,PUERTO	11	44	54	45	10	-27	-29	-14	0	-1	-37	15	13	-34	-1	33	34	106	40	39	57	101	115	103	33	-39	-35	8	76	65	80	-49	-7	42	8	-28	-61	-71	-77	-62	-48	-49	-52	-38	-66	-61	-15
2018	2	NAVACERRADA,PUERTO	10	-59	-21	-29	-55	-67	-73	-66	-19	-39	7	-1	-5	15	51	73	25	21	6	-1	-27	-34	23	41	54	80	19	28				-68	-80	-78	-62	-67	-93	-98	-105	-96	-72	-39	-74	-77	-17	13	20
2018	3	NAVACERRADA,PUERTO	18	5	4	27	-4	-3	14	68	40	40	-4	1	34	37	12	3	-23	-2	-15	-47	-38	-8	27	-23	-22	-1	67	111	51	23	8	-49	-56	-20	-28	-42	-48	-62	-38	10	-10	-25	-22	-17	-16	-32	-44
2018	4	NAVACERRADA,PUERTO	72	61	26	44	85	85	37	43	6	13	-8	5	22	64	68	54	147	133	121	86	102	138	146	170	164	186	113	58	16	15		-21	23	-4	-17	-14	25	-10	-15	-43	-42	-55	-22	-30	-5	-9	-18
2018	5	NAVACERRADA,PUERTO	38	61	52	92	124	154	146	154	151	125	148	75	53	62	133	144	155	154	117	136	122	124	166	159	80	122	147	93	100	95	125	-46	-18	-17	-15	39	55	65	69	71	49	68	-33	-41	-4	11	52
2018	6	NAVACERRADA,PUERTO	128	136	121	98	64	91	126	79	86	74	102	121	126	143	196	187	198	205	235	228	235	246	242	254	281	270	206	225	217	185		64	46	63	30	18	19	46	57	43	35	41	57	54	60	103	109
2018	7	NAVACERRADA,PUERTO	170	190	201	198	185	219	223	241	237	230	226	219	228	220	206	177	231	233	226	180	194	220	243	255	242	247	242	256	236	258	266	87	77	82	79	70	110	135	137	143	143	121	117	123	134	77	62
2018	8	NAVACERRADA,PUERTO	286	309	301	286	283	300	267	236	189	223	252	251	212	225	251	228	215	203	235	233	250	226	252	224	225	245	271	235	248	239	238	168	185	212	181	180	188	138	117	85	107	131	136	112	128	132	149
2018	9	NAVACERRADA,PUERTO	243	251	234	206	157	156	199	175	176	182	222	214	229	219	211	218	219	191	193	226	216	228	237	223	217	174	199	209	198	201		154	167	122	113	91	82	97	81	68	101	100	108	126	142	116	114
2018	10	NAVACERRADA,PUERTO	148	198	194	208	200	200	91	114	125	83	101	111	146	108	87	114	141	111	86	97	109	140	152	153	173	100	52	-40	-31	1	2	55	55	100	108	103	41	6	19	22	36	80	79	89	17	-5	32
2018	11	NAVACERRADA,PUERTO	40	48	65	105	18	21	20	18	42	58	59	45	108	57	61	51	49	33	45	14	1	4	13	21	35	30	35	85	107	15		-8	0	-3	18	-19	-25	-2	-20	-23	33	42	27	32	40	43	38
2018	12	NAVACERRADA,PUERTO	47	108	114	148	147	100	81	78	91	110	99	100	24	-7	64	60	35	47	9	10	46	103	133	128	163	144	110	84	85	104	132	-29	39	39	63	35	36	26	-8	29	47	20	3	-40	-42	-13	-28
2019	1	NAVACERRADA,PUERTO	113	113	126	102	125	82	70	109	20	-7	-2	52	102	97	127	71	-15	-14	6	6	-36	-21	9	24	17	99	5	-1	0	6	36	16	-8	27	17	18	9	12	14	-35	-75	-103	-36	-17	20	6	-25
2019	2	NAVACERRADA,PUERTO	17	-52	-53	22	64	116	72	100	77	36	41	97	119	93	127	68	54	53	69	47	65	111	85	138	136	92	112	100				-55	-75	-89	-76	-7	12	-14	-6	-9	-12	-31	-13	20	6	35	2
2019	3	NAVACERRADA,PUERTO	107	104	125	71	61	38	23	33	100	121	102	149	20	85	155	142	79	59	43	55	89	114	124	128	111	136	125	124	98	122	90	27	8	32	0	-12	-26	-49	-16	-1	41	31	18	-33	-24	37	63
2019	4	NAVACERRADA,PUERTO	68	78	20	51	2	-4	23	56	22	2	30	62	116	127	109	109	123	52	56	125	56	97	32	31	35	51	132	159	168	170		7	5	-64	-74	-42	-54	-45	-13	-25	-28	-32	-15	-5	32	18	-3
2019	5	NAVACERRADA,PUERTO	160	148	96	116	119	169	149	119	130	164	157	183	196	212	223	215	48	50	91	125	119	173	190	127	134	149	170	145	155	216	235	71	62	15	-2	23	43	55	9	-5	60	46	70	93	104	115	2
2019	6	NAVACERRADA,PUERTO	245	246	231	189	84	109	99	171	163	145	101	143	165	163	164	204	206	186	203	186	162	204	210	221	240	247	268	304	320	279		114	134	132	68	1	8	-10	36	48	37	19	15	46	35	18	86
2019	7	NAVACERRADA,PUERTO	276	249	255	235	226	236	246	217	178	229	283	313	270	224	247	273	244	254	272	288	290	292	275	277	261	204	155	205	226	205	242	146	143	136	129	127	136	136	69	76	92	158	199	112	100	137	159
2019	8	NAVACERRADA,PUERTO	230	281	270	270	276	275	170	236	214	231	194	166	197	240	253	283	285	257	220	216	230	246	254	259	243	191	174	214	247	243	239	129	153	162	152	157	149	119	108	98	83	53	46	86	110	125	160
2019	9	NAVACERRADA,PUERTO	226	216	226	232	168	182	201	198	213	90	150	206	178	151	140	190	218	185	202	160	113	114	170	162	157	220	189	220	210	220		147	132	137	142	71	63	83	97	73	15	29	76	95	85	100	104
2019	10	NAVACERRADA,PUERTO	145	118	162	197	193	171	187	224	176	187	192	167	135	111	67	136	122	123	62	47	67	25	28	74	167	188	178	182	114	123	107	66	36	64	93	88	85	91	132	95	95	115	93	78	-6	-10	15
2019	11	NAVACERRADA,PUERTO	106	88	69	89	21	43	45	-16	18	-8	22	39	47	3	-38	-31	20	-25	-2	-7	9	30	-7	51	52	79	38	53	78	71		83	42	13	6	-13	0	-44	-48	-32	-42	-24	-27	1	-44	-53	-62
2019	12	NAVACERRADA,PUERTO	0	10	33	15	26	58	86	43	31	85	32	36	40	23	37	26	9	49	55	56	74	39	55	110	141	99	135	162	135	133	143	-27	-30	-17	-9	-3	-4	10	11	-12	5	-30	-28	12	-4	-8	0
2020	1	NAVACERRADA,PUERTO	144	124	90	68	126	101	105	130	74	-13	59	101	86	77	42	28	22	50	-21	-35	-12	-12	-5	-5	-1	-9	29	36	40	48	89	63	58	2	-27	54	39	52	51	-15	-43	-43	-8	-19	-19	-15	1
2020	2	NAVACERRADA,PUERTO	60	120	150	99	120	103	74	39	71	104	108	98	46	118	125	148	59	62	102	105	132	148	155	127	46	17	57	110	71			42	41	63	16	11	23	3	1	-4	26	48	39	16	3	39	32
2020	3	NAVACERRADA,PUERTO	59	38	50	49	49	-18	30	69	40	151	189	158	148	118	96	-3	33	102	94	46	25	34	45	58	68	35	33	82	91	21	8	-7	-39	-39	20	-23	-49	-57	3	-19	21	75	88	49	34	-3	-46
2020	4	NAVACERRADA,PUERTO	27	41	90	64	88	74	106	128	91	71	95	108	96	82	47	54	53	101	68	81	33	51	99	131	106	92	56	57	96	64		-15	-19	-19	5	18	42	33	50	52	46	43	17	22	32	-5	22
2020	5	NAVACERRADA,PUERTO	128	172	189	192	150	178	164	166	115	70	89	78	70	43	78	75	118	150	175	195	217	217	208	218	186	186	209	203	216	217	184	49	57	93	95	50	53	88	64	41	10	24	19	20	9	19	27
2020	6	NAVACERRADA,PUERTO	194	186	185	108	179	168	124	106	111	154	134	69	120	147	153	129	141	171	191	216	223	248	261	233	238	212	204	228	259	263		75	101	81	46	31	75	52	21	25	49	17	1	19	42	57	49
2020	7	NAVACERRADA,PUERTO	242	217	212	231	261	258	285	270	260	235	258	241	234	222	222	250	238	250	274	285	281	246	265	248	278	293	293	254	287	273	294	131	100	81	116	158	170	170	139	126	130	143	136	133	126	124	142
2020	8	NAVACERRADA,PUERTO	278	242	212	231	266	278	289	265	280	228	162	171	212	221	203	186	213	207	226	222	223	225	227	245	270	278	266	193	115	121	172	151	126	112	127	142	182	192	186	176	126	84	89	96	134	82	54
2020	9	NAVACERRADA,PUERTO	187	197	236	241	252	227	170	188	203	209	227	245	246	188	176	202	132	110	100	122	129	159	133	116	59	81	83	156	172	191		101	100	118	116	146	126	73	76	85	109	127	144	136	120	106	102
2020	10	NAVACERRADA,PUERTO	115	77	36	53	65	119	176	177	185	142	69	79	99	45	26	60	101	143	137	92	68	61	45	108	59	-3	53	97	163	165	159	45	-10	-15	9	7	59	66	91	103	35	-7	-13	30	-7	-12	-21
2020	11	NAVACERRADA,PUERTO	155	149	82	42	55	85	54	49	67	91	99	110	110	79	102	112	153	145	131	91	145	107	135	108	21	32	24	51	73	89		75	78	30	9	26	48	21	20	23	19	19	42	31	33	49	48
2020	12	NAVACERRADA,PUERTO	74	1	70	-7	-43	-4	2	-22	2	55	62	10	96	74	22	15	48	43	17	32	65	92	87	21	-32	-2	32	2	-43	-47	-19	-7	-48	-48	-64	-73	-63	-23	-44	-53	0	8	-6	-1	21	-21	-15
2021	1	NAVACERRADA,PUERTO	-42	-79	-52	-58	-31	-21	-46	-32	-51	-46	-67	6	52	52	30	55	52	75	54	5	31	26	38	2	42	62	60	120	104	78	43	-80	-95	-82	-78	-98	-97	-94	-95	-75	-85	-112	-74	-20	-18	-48	-36
2021	2	NAVACERRADA,PUERTO	40	104	72	35	93	16	7	7	0	2	73	29	37	83	60	92	71	67	58	57	31	-5	21	34	54	82	114	40				3	19	15	16	4	-19	-44	-24	-28	-24	-8	-3	-7	13	15	23
2021	3	NAVACERRADA,PUERTO	7	52	67	87	81	63	64	9	21	85	120	28	39	36	82	111	106	6	-12	-10	33	63	100	129	130	96	107	131	122	109	138	-12	0	0	13	6	-1	-5	-24	-43	-39	25	-16	-32	-21	-11	22
2021	4	NAVACERRADA,PUERTO	144	83	113	115	126	122	134	119	83	88	49	94	75	113	82	62	53	81	99	89	64	71	64	108	63	87	88	82	57	47		54	27	26	22	36	41	30	23	2	24	-4	-26	19	41	20	-21
2021	5	NAVACERRADA,PUERTO	53	57	84	125	134	155	184	160	104	63	51	82	80	105	131	116	138	151	143	195	174	90	85	86	156	157	191	154	192	202	203	-9	0	11	19	30	59	60	95	2	-12	-29	11	-3	13	55	52
2021	6	NAVACERRADA,PUERTO	138	155	169	160	168	195	198	238	228	233	227	214	224	223	243	196	122	115	141	100	125	117	131	170	212	218	192	154	193	223		75	64	86	85	92	82	123	131	130	143	88	101	106	127	114	111
2021	7	NAVACERRADA,PUERTO	233	248	212	204	242	153	139	198	235	269	287	147	156	186	221	250	269	248	252	264	269	262	251	201	204	200	232	254	259	236	127	138	125	99	73	102	59	48	68	116	134	133	51	27	83	95	146
2021	8	NAVACERRADA,PUERTO	167	216	219	202	243	239	176	218	243	270	292	288	311	315	312	248	223	243	235	248	267	282	265	242	227	235	273	232	248	224	235	45	85	123	99	109	111	76	79	110	149	167	171	200	183	194	139
2021	9	NAVACERRADA,PUERTO	183	152	183	220	229	225	203	173	156	165	172	210	157	107	127	141	167	137	172	140	139	123	152	111	92	158	177	154	149	163		82	85	94	114	131	163	139	103	95	88	99	114	99	81	83	83
2021	10	NAVACERRADA,PUERTO	162	174	103	79	88	151	175	180	164	161	166	151	179	168	148	141	124	160	171	182	114	103	111	127	124	134	140	126	65	125	110	88	88	15	5	29	57	97	95	81	77	63	68	78	76	74	74
2021	11	NAVACERRADA,PUERTO	62	52	-4	-13	-14	-13	18	50	73	93	91	111	86	85	13	64	77	66	27	30	40	14	-12	-22	-24	-31	-22	-8	-1	30		3	-5	-27	-30	-47	-63	-53	-11	15	8	15	27	17	5	-19	-21
2021	12	NAVACERRADA,PUERTO	9	-22	-1	24	-13	19	44	3	13	30	35	133	123	100	106	52	51	50	18	52	67	43	38	39	29	66	66	51	90	163	139	-24	-48	-49	-15	-38	-30	0	-48	-40	-10	-12	-1	46	45	36	14
2022	1	NAVACERRADA,PUERTO	137	135	113	70	-18	-28	-13	-9	30	30	27	61	4	2	17	46	86	107	90	26	-5	63	43	1	-7	38	67	73	87	98	55	74	60	42	-39	-42	-83	-66	-46	-30	3	-6	-21	-41	-53	-55	-35
2022	2	NAVACERRADA,PUERTO	94	168	104	87	49	72	66	82	111	110	73	72	43	-7	8	19	137	109	14	58	78	112	118	98	66	6	59	92				-40	82	35	-11	-20	-18	5	6	22	17	13	6	-8	-46	-52	-28
2022	3	NAVACERRADA,PUERTO	110	35	32	-20	-6	-5	-4	25	26	33	20	42	33	29	74	75	20	62	51	14	19	14	3	26	33	44	47	100	69	22	-1	14	-12	-38	-45	-59	-50	-26	-31	-22	-1	-26	-54	-35	-20	27	20
2022	4	NAVACERRADA,PUERTO	-15	-34	-6	24	47	56	93	72	85	101	105	29	53	112	144	149	147	159	87	-17	52	4	-5	75	99	102	84	51	121	124		-84	-89	-79	-75	-49	-39	0	-6	19	34	16	-2	6	18	51	61
2022	5	NAVACERRADA,PUERTO	147	82	44	99	113	132	142	161	181	205	202	192	204	167	123	162	190	211	216	247	234	176	163	79	111	188	224	236	204	166	181	47	22	23	17	32	50	45	70	85	109	109	100	101	83	69	59
2022	6	NAVACERRADA,PUERTO	164	175	164	163	188	211	230	158	224	264	271	255	293	284	300	297	292	271	170	143	167	152	121	170	157	187	179	222	222	175		99	95	85	73	59	93	87	93	87	153	171	163	183	192	188	151
2022	7	NAVACERRADA,PUERTO	236	271	233	248	266	216	225	263	283	279	282	298	308	334	304	315	302	286	257	282	286	281	297	312	255	245	254	258	263	294	284	96	132	153	144	159	121	101	144	168	178	192	183	205	204	196	201
2022	8	NAVACERRADA,PUERTO	291	303	279	271	275	283	279	273	277	287	258	282	206	234	230	186	173	172	228	268	260	254	278	263	250	222	240	250	230	255	225	189	158	175	172	152	156	171	165	174	160	159	167	131	102	95	82
2022	9	NAVACERRADA,PUERTO	234	211	199	192	204	214	192	164	210	254	250	194	129	115	142	170	189	210	178	196	206	181	187	138	95	116	117	105	63	78		115	101	84	85	91	82	76	88	92	130	152	116	81	74	91	88
2022	10	NAVACERRADA,PUERTO	174	202	216	200	209	190	166	157	171	111	126	137	143	179	178	134	128	152	121	79	73	93	79	91	122	123	141	140	139	109	79	43	98	131	121	124	86	78	85	69	70	72	68	71	87	98	87
2022	11	NAVACERRADA,PUERTO	96	108	89	41	137	104	112	63	60	88	57	68	74	82	77	74	95	23	-11	57	66	70	74	65	54	137	128	6	21	67		51	46	31	-10	38	51	47	47	25	16	24	30	41	41	34	18
2022	12	NAVACERRADA,PUERTO	57	18	-13	19	30	51	45	36	28	20	52	71	75	44	25	25	21	47	55	42	45	59	115	93	38	86	91	80	52	87	81	-9	-27	-43	-42	-12	17	9	11	8	-8	-7	17	39	12	-1	-10
2023	1	NAVACERRADA,PUERTO	67	35	66	94	115	110	61	54	27	93	32	94	95	94	17	19	17	-58	6	10	-2	-64	-61	-42	-14	-44	-52	-46	-20	14	62	24	-11	-24	25	25	26	-28	25	-20	-20	-14	-9	-15	7	-53	-50
2023	2	NAVACERRADA,PUERTO	95	95	106	88	121	68	-3	3	29	30	17	5	50	14	68	75	84	88	97	87	86	55	8	5	-13	-43	-77	-56				2	-6	12	23	15	-40	-56	-44	-45	-59	-56	-53	-22	-28	-24	-3
2023	3	NAVACERRADA,PUERTO	-59	-14	13	59	14	28	31	81	69	65	58	162	142	48	150	138	77	21	89	121	114	158	126	110	147	83	113	169	159	157	103	-107	-89	-55	-62	-23	-12	-4	28	9	5	37	37	-10	-20	0	50
2023	4	NAVACERRADA,PUERTO	73	64	93	107	129	146	160	164	177	161	180	76	31	62	103	131	143	146	169	175	141	91	143	157	173	208	225	200	158	138		-27	-45	-7	15	20	48	55	64	83	60	40	-19	-46	-8	1	8
2023	5	NAVACERRADA,PUERTO	162	207	190	164	183	177	158	185	147	131	110	72	92	88	98	116	152	121	111	73	130	126	135	142	142	91	158	111	149	165	160	61	92	75	51	35	63	60	78	62	31	25	-17	-19	4	12	-1
2023	6	NAVACERRADA,PUERTO	127	141	163	147	151	190	130	102	126	167	172	170	121	166	202	235	232	199	177	163	189	197	235	256	262	265	249	238	239	173		59	55	67	72	81	80	91	87	69	84	94	80	77	63	105	131
2023	7	NAVACERRADA,PUERTO	222	218	234	218	229	231	220	223	238	281	286	229	240	259	200	231	278	295	290	250	229	218	252	203	196	250	235	253	267	262	269	103	150	137	118	110	130	128	129	147	160	162	137	127	158	105	96
2023	8	NAVACERRADA,PUERTO	241	235	194	172	233	242	289	310	313	265	291	276	265	259	258	262	263	267	287	303	311	308	289	308	290	227	130	167	164	173	232	111	132	69	36	99	152	159	187	206	167	172	164	171	155	156	163
2023	9	NAVACERRADA,PUERTO	224	145	129	133	167	198	201	202	159	179	158	149	174	191	177	115	98	105	149	160	119	82	157	199	212	220	202	209	235	242		136	79	89	88	90	113	131	131	121	118	88	86	99	104	84	87
2023	10	NAVACERRADA,PUERTO	239	230	237	214	227	229	225	226																								147	155	153	134	135	144	139	148
2003	12	SAN RAFAEL		7	22	28	40	54	71	53	36	60	59	109	134	113	89	110	51	72	90	144	116	48	22	39	81	94	69	59	45	71	64		-25	-25	-44	16	29	-2	-7	5	-18	-29	20	19	15	6	-17
2004	1	SAN RAFAEL	71	28	27	54	120	97	80	105	97	88	103	106	139	86	82	89	92	0	20	40	34	106	68	65	84	94	86	29	60	45	76	-4	-2	4	-2	-19	-15	-19	3	69	65	70	29	37	28	-26	-17
2004	2	SAN RAFAEL	133	112	152	166	152	169	133	122	125	104	130	111	139	127	111	79	76	42	29	17	49	31	51	41	65	7	-6	14	14			40	26	34	48	54	34	26	13	2	3	-12	-17	-5	-6	-12	-23
2004	3	SAN RAFAEL	4	25	100	113	115	89	118	117	112	75	130	73	49	112	148	131	114	121	135	187	142	71	63	34	65	57	46	36	49	46	81	-67	-103	-57	7	21	19	-11	3	23	40	22	26	14	-9	10	51
2004	4	SAN RAFAEL	71	73	134	164	179	175	141	101	58	44	69	72	102	125	137	124	85	103	64	148	150	106	137	185	218	221	199	121	112	83		20	2	25	17	42	38	20	-3	-27	-32	-17	-26	-12	-32	30	64
2004	5	SAN RAFAEL	103	94	85	108	64	81	72	126	106	107	93	101	146	151	163	184	208	193	198	197	190	164	165	155	132	160	195	196	196	206	232	15	-3	21	13	16	-3	11	-19	19	39	49	44	50	34	54	74
2004	6	SAN RAFAEL	251	254	239	259	278	269	208	229	244	259	261	258	251	216	219	243	271	281	191	188	219	243	249	248	272	310	328	329	323	311		99	111	52	73	97	106	139	132	136	150	129	148	88	49	63	74
2004	7	SAN RAFAEL		267	289	301	303	277	186	170	219	236	231	227	256	283	292	280	261	277	267	273	293	301	322	334	309	282	290	308	274	293	307		89	99	114	125	140	89	65	38	79	88	56	66	90	134	135
2004	9	SAN RAFAEL	261	210	198	235	247	233	242	249	263	264	263	255	249	208	191	212	259	274	266	272	275	269	276	261	179	236	242	249	262	264		111	120	131	152	128	84	123	169	159	119	105	91	86	75	61	27
2004	10	SAN RAFAEL	275	264	253	261	248	234	232	189	120	114	137	115	152	103	113	123	156	129	155	161	155	163	193	181	109	117	111	98	92	84	81	88	85	92	92	96	86	131	120	64	50	63	16	-13	45	33	59
2004	11	SAN RAFAEL	71	128	130	85	125	141	86	101	98	64	28	69	51	47	55	61	111	127	93	157	148	142	121	139	136	127	103	118	60	91		15	-5	46	45	54	42	17	-16	2	5	2	-14	-17	-29	-31	-55
2004	12	SAN RAFAEL	61	55	58	46	24	21	1	-2	76	98	97	62	76	65	81	84	83	84	78	32	38	33	59	125	10	-24	-22	37	14	27	37	10	-19	-35	5	1	-13	-34	-34	-24	-6	12	42	47	42	27	1
2005	1	SAN RAFAEL	112	33	50	95	84	114	141	108	125	93	94	63	100	112	99	125	110	78	54	106	107	104	102	24	-27	-47	-48	-20	0	23	44	-30	-39	-14	-29	-38	-40	-17	-29	-50	-48	-56	-38	28	15	49	-23
2005	2	SAN RAFAEL	37	37	44	62	60	16	1	50	53	86	88	104	92	37	28	-7	20	27	56	35	3	29	11	32	18	6	35	-21				-63	-38	-68	-64	-28	-21	-10	-37	-55	-76	-72	-24	-18	-33	-50	-51
2005	3	SAN RAFAEL	17	33	23	8	40	25	32	51	99	121	113	135	120	126	160	156	165	148	167	174	155	153	110	111	123	120	97	106	127	113	182	-176	-100	-68	-79	-80	-46	-98	-123	-84	-58	-33	-7	6	0	7	54
2005	4	SAN RAFAEL	154	116	118	118	144	162	172	82	50	80	78	138	157	142	63	71	117	101	88	95	143	170	161	97	160	195	223	229	235	222		78	56	57	65	31	70	69	-20	-33	-47	-7	19	-1	25	-11	-15
2005	5	SAN RAFAEL	199	189	178	186	165	216	236	226	211	176	148	156	158	160	153	130	128	181	239	256	187	147	203	244	273	285	270	275	184	186	187	111	55	53	56	26	5	43	83	78	71	59	66	54	39	32	8
2005	6	SAN RAFAEL	221																															100
2005	8	SAN RAFAEL	251	228	275	307	321	334	359	327	299	194	241	278	289	315	323	281	278	280	258	214	192	225	249	286	290	288	271	304	306	315	284	97	61	75	96	133	111	146	158	144	135	116	83	138	141	142	161
2005	10	SAN RAFAEL				178	206	210	215	222	215	176	158	170	83	95	124	154	134	139	157	140	166	141	111	162	171	160	150	132	144	159	124				-13	16	20	56	71	86	119	115	74	50	37	50	63
2005	11	SAN RAFAEL	125	149	123																													34	63	47
2005	12	SAN RAFAEL	81	68	68	83	54	50	86	75	46	90	72	20	17	14	-6	46	66	44	59	39	59	82	107	85	68	62	48	21	55	84	71	-16	29	19	26	-5	-15	-12	-16	-10	-45	-54	-49	3	-34	-62	-75
2006	1	SAN RAFAEL	35	27	25	23	73	28	27	44	39	31	80	95	61	53	34	11	47	41	37	107	15	58	84	27	21	50	2	-17	-14	6	64	-6	-7	-2	-14	13	11	3	-13	-7	-22	-19	-19	-21	-20	-5	-6
2006	2	SAN RAFAEL	107	102	93	1	26	81	118	107	137	118	116	114	152	131	110	104	93	82	21	19	3	-9	0	22	41	-11	-11	32				-25	-20	-29	-51	-73	-66	-49	-34	-44	-14	2	-24	-17	-18	-25	28
2006	3	SAN RAFAEL	30	42	69	74	14	26	69	120	79	57	125	130	182	180	179	161	85	92	87	90	73	68	81	130	149	150	155	119	136	166	187	-106	-83	11	13	-48	-39	2	40	11	-6	24	19	-6	19	13	15
2006	4	SAN RAFAEL	150	151	170	186	123	127	125	146	164	107	147	154	184	150	127	132	71	128	149	146	116	121	140	210	215	197	208	156	154	176		47	46	45	63	13	56	62	23	72	-9	-35	1	-15	51	37	29
2006	5	SAN RAFAEL	201	210	144	147	161	155	156	131	193	217	203	212	228	232	247	271	295	216	203	189	213	147	152	199	233	220	257	278	289	242	197	31	57	101	90	85	82	54	32	44	53	82	94	85	89	85	93
2006	6	SAN RAFAEL		226	230	237	276	278	296	301	255	234	259	248	231	243	223	193	189	229	251	243	274	282	298	260	243	257	266	257	280	289		59	28	31	35	82	147	182	187	127	128	133	151	136	137	114	100
2006	8	SAN RAFAEL	296	307	280	266	291	286	290	256	274	299	296	262	261	283	248	197	162	174	197	247	277	302	301	251	258	236	255	288	283	287	312	125	142	117	56	77	93	101	72	80	100	92	114	33	105	130	107
2006	9	SAN RAFAEL	329	316	334	326	318	292	285	281	273	279	266	217	220	155	136	173	219	236	258	246	186	168	168	148	184	219	252	214	213	206		118	140	124	144	205	187	159	139	141	126	138	134	88	85	71	37
2006	10	SAN RAFAEL	212	227	163	127	161	205	217	229	226	163	160	161	183	191	158	160	120	125	117	143	142	141	154	147	145	121	161	214	247	232	193	91	106	76	63	44	30	109	110	109	125	51	15	29	58	98	104
2006	11	SAN RAFAEL	182	175	113	112	96	111	103	114	136	147	156	129	146	163	126	108	84	112	123	103	97	101	120	113	98	91	78	85	76	94		72	54	85	84	72	71	83	93	45	36	18	20	21	23	67	22
2006	12	SAN RAFAEL	87	73	96	118	98	40	115	107	11	29	61	41	72	110	85	89	82	41	1	15	22	0	31	59	83	78	72	68	101	102	136	48	45	29	86	2	6	23	0	-9	-31	-40	-13	-21	-25	-8	-23
2007	1	SAN RAFAEL	90	105	152	103	83	103	107	77	128	59	104	146	152	133	112	62	94	110	185	143	104	53	0	-16	-17	-34	-14	19	31	64	53	52	-4	-8	8	32	-3	-14	31	-13	-24	-31	-23	6	17	25	25
2007	2	SAN RAFAEL	28	53	56	109	65	63	94	85	88	108	131	109	136	90	112	137	60	58	93	42	90	97	72	78	93	81	145	101				-40	-30	20	6	17	20	23	19	3	47	71	-7	-19	-3	4	41
2007	3	SAN RAFAEL	110	159	163	153	84	99	97	69	81	121	129	136	148	130	135	134	132	140	70	27	19	49	96	105	110	98	69	60	78	86	62	7	25	40	29	3	25	5	-6	6	-11	-32	-14	-11	4	5	14
2007	4	SAN RAFAEL	71	77	91	49	49	86	60	85	100	126	125	109	125	141	172	166	162	166	175	181	174	191	211	212	120	85	127	125	132	110		-5	-3	-18	-17	-27	12	3	8	46	53	40	40	54	53	29	44
2007	5	SAN RAFAEL	81	93	115	132	111	144	186	217	235	227	219	211	169	123	162	193	213	246	241	214	168	177	147	129	136	140	121	125	165	178	133	2	35	34	39	28	36	47	54	55	77	36	45	38	28	8	36
2007	6	SAN RAFAEL	166	183	208	210	203	217	252	260	240	193	218	236	210	159	198	178	169	205	193	190	163	212	252	265	205	217	237	254	269	273		52	64	71	53	43	94	89	105	123	95	71	78	86	96	72	107
2007	7	SAN RAFAEL	214	247	238	241	267	286	295	276	215	227	256	281	293	297	264	203	256	268	258	225	240	244	229	265	296	311	313	316	319	315	329	108	92	82	103	66	111	153	130	93	41	87	102	135	129	123	110
2007	8	SAN RAFAEL	293	298	313	344	291	244	242	232	264	279	279	262	247	288	281	227	260	276	230	235	189	178	203	214	217	273	306	298	228	206	233	169	88	95	135	147	135	92	53	62	60	93	110	94	95	103	93
2007	9	SAN RAFAEL	257	262	268	246	274	286	272	268	261	256	267	243	223	198	207	241	215	196	226	234	174	213	212	232	195	166	129	191	165	159		81	113	102	66	59	120	91	64	105	131	101	146	131	105	99	114
2007	10	SAN RAFAEL	150	181	152	155	176	195	196	188	173	168	145	176	194	182	172	170	186	190	189	184	199	182	129	101	85	81	124	153	141	83	103	118	114	82	74	71	69	65	68	32	35	54	34	35	46	73	59
2007	11	SAN RAFAEL	135	170	178	173	157	167	173	175	114	166	166	166	123	103	68	78	105	135	86	100	98	65	51	27	35	49	48	81	43	105		-36	-11	9	6	-3	-8	-12	2	-5	-24	-21	0	-17	-7	-11	-83
2007	12	SAN RAFAEL	85	99	77	131	114	68	67	104	113	50	46	76	87	92	71	24	28	14	32	33	45	64	78	72	90	44	71	75	78	51	81	-13	-7	15	6	-6	6	-2	40	16	-6	-34	-49	-42	-53	-62	-49
2008	1	SAN RAFAEL	67	62	37	28	92	124	79	124	81	90	67	26	34	57	83	77	74	116	167	164	135	128	128	116	79	90	125	131	128	114	81	-34	10	-2	-3	3	20	27	36	36	45	-23	-23	-13	-6	-15	15
2008	2	SAN RAFAEL	63	56	55	57	92	124	138	134	126	107	111	61	48	43	75	99	44	61	86	95	122	116	89	70	118	122	152	94	125			-23	6	16	5	-7	9	42	64	28	1	5	7	7	19	3	-4
2008	3	SAN RAFAEL		179	131	42	26	61	95	124	77	98	119	130	176	174	145	128	156	86	85	96	116	57	14	72	107	51	83	117	153	131	100		11	23	-36	-47	-47	-34	-23	-13	-13	31	17	15	43	31	23
2008	4	SAN RAFAEL	130	187	209	203	199	185	118	99	132					125	142	172	72	73	76	85	91	92	165	200	209	231	228	125	139	122		7	6	24	4	30	17	47	52	75					14	15	46
2008	5	SAN RAFAEL	164	189	218	212	215	213	185	120	154	74	125	172	147	139	145	121	150	108	121	167	149	168	149	106	100	124	127	112	141	151	121	-11	34	89	81	58	76	108	91	63	54	45	26	77	65	60	62
2008	6	SAN RAFAEL	148	164	188	202	163	182	178	120	113	153	166	202	214	226	210	157	191	237	263	276	282	280	261	243	269	285	281	294	302	296		49	61	42	63	72	56	36	47	47	45	60	91	64	67	91	96
2008	7	SAN RAFAEL	287	213	206	269	264	217	214	253	280	286	238	184	212	253	247	251	270	302	313	300	279	300	315	276	250	285	293	257	274	283	282	134	105	49	83	102	89	47	50	89	100	107	76	53	71	113	139
2008	8	SAN RAFAEL	266	306	313	334	321	304	257	272	294	304	274	244	258	215	240	222	252	277	241	269	293	247	240	263	286	283	270	275	267	237	229	138	89	175	159	156	129	101	70	91	117	132	99	61	72	57	93
2008	9	SAN RAFAEL	255	248	241	219	185	163	194	236	225	234	211	149	168	197	226	248	221	223	239	239	227	184	175	162	174	176	157	137	189	181		87	91	93	85	127	58	35	122	120	113	69	36	14	37	58	71
2008	10	SAN RAFAEL	211	185	116	150	197	208	142	105	132	174	141	163	154	165	189	172	183	129	143	155	174	67	123	129	153	179	173	92	32	81	58	32	43	4	-27	13	11	52	54	29	108	100	101	80	82	62	65
2008	11	SAN RAFAEL	68	33	85	69	61	83	94	70	111	133	114	51	58	56	85	93	37	41	75	85	81	103	66	45	-6	32	31	17	18	-7		1	3	-6	-2	16	3	7	2	-8	13	27	12	14	3	-12	-22
2008	12	SAN RAFAEL	-17																				129			120	107	-3	18	38	69	79	63	-29
2009	1	SAN RAFAEL	87	92	58	40	37	-14	-41	-48	-46	-9	47	61	11	50	50	44	55	90	96	-8	6	97	107	89	19	10	37	76	108	69	54	39	15	39	-31	-56	-54	-83	-86	-72	-99	-97	-91	-34	-40	-42	-43
2009	2	SAN RAFAEL	2	11	40	32	35	6	-8	40	90	48	49	68	96	114	110	104	108	101	115	64	94	92	99	128	145	139	141	102				-17	-5	-2	4	-4	-42	-51	-36	28	-9	-17	-6	-33	-38	-21	-33
2009	3	SAN RAFAEL	79	57	51	43	34	68	108	155	136	160	163	171	188	184	185	195	131	169	188	176	168	144	160	158	151	191	192	80	47	70	77	9	11	0	-12	-12	-11	26	0	-8	-12	-9	-15	33	17	22	28
2009	4	SAN RAFAEL	104	113	162	176	192	168	88	137	147	93	54	71	139	99	74	81	88	101	112	123	145	162	217	208	100	90	105	106	162	115		-55	-13	-3	19	26	45	-6	-37	54	-9	-17	-16	-13	21	11	12
2009	5	SAN RAFAEL	137	181	205	202	215	245	235	217	210	166	166	166	196	136	163	203	167	195	220	264	253	254	140	166	135	153	198	222	236	258	257	18	-5	34	42	9	85	83	79	80	89	70	47	45	58	26	29
2009	6	SAN RAFAEL	264	261	266	219	169	119	166	145	183	244	271	300	316	249	254	223	268	294	292	258	256	280	286	260	213	215	241	249	266	284		88	85	84	97	73	65	77	65	43	89	94	109	133	135	128	125
2009	7	SAN RAFAEL	297	283	285	263	243	252	249	259	279	286	292	306	309	248	273	292	194	244	292	272	318	278	247	234	294	328	270	306	288	298	306	123	120	103	122	90	92	90	83	103	110	115	101	123	111	62	109
2009	8	SAN RAFAEL	209	257	281	305	307	285	287	278	223	260	272	272	274	298	297	309	313	304	310	312	307	316	314	277	247	279	312	307	289	303	303	100	66	85	122	133	129	105	100	117	120	108	172	157	123	167	171
2009	9	SAN RAFAEL	277	269	266	234	260	267	275	272	273	282	260	243	234	185	171	143	105	149	164	185	177	220	220	237	230	229	217	197	171	165		145	103	91	109	83	167	164	161	143	145	156	124	97	44	8	29
2009	10	SAN RAFAEL	184	208	219	236	225	228	178	167	196	195	205	212		207	195	154	183	187	188	112	95	94	156	174	155	186	206	202	223	212	200	95	60	60	74	127	164	119	91	68	99	89	56		56	-2	-41
2009	11	SAN RAFAEL	196	106	129	93	55	101	99	74	80	93	109	159	130	125	127	127	147	141	152	129	109	87	114	161	104	99	67	75	54	25		88	20	14	45	15	31	18	25	9	25	32	26	66	75	93	80
2009	12	SAN RAFAEL	64	109	56	61	117	84	109	95	93	132	148	122	1	-24	-23	68	62	14	-32	3	63	78	85	93	37	50	85	115	116	90	53	-13	50	20	8	19	49	48	-1	-12	-10	0	-24	-45	-68	-82	-95
2010	1	SAN RAFAEL	34	52	64	54	45	14	-6	-51	-52	-32	21	51	54	68	93	121	95	96	112	60	76	102	72	49	10	52	-10	31	44	33	37	-7	1	2	39	6	-21	-59	-70	-111	-134	-85	-14	-2	14	-6	31
2010	2	SAN RAFAEL	59	94	120	112	65	55	96	52	22	8	-23	3	-8	12	-8	48	63	33	2	40	73	78	84	103	99	85	129	78				-30	-52	0	45	14	19	-11	19	-26	-45	-75	-76	-64	-75	-26	-8
2010	3	SAN RAFAEL	88	82	69	80	42	1	40	-16	21	2	-10	-14	41	64	117	116	123	130	123	126	113	150	127	134	71	83	106	152	106	69	98	-9	13	26	23	-3	-15	-25	-72	-74	-69	-65	-56	-65	-36	-46	-11
2010	4	SAN RAFAEL	67	113	54	92	125	163	101	138	137	151	182	130	76	92	111	127	117	101	127	152	166	163	173	175	206	232	236	234	211	188		-18	-25	6	-10	-11	31	-6	-31	-22	40	7	1	30	35	51	70
2010	5	SAN RAFAEL	148	162	73	43	91	123	114	115	126	132	119	91	56	63	98	144	179	205	209	224	237	240	241	217	184	195	188	170	206	245	261	59	46	-4	-13	-12	-29	5	39	37	36	23	37	0	-4	12	-2
2010	6	SAN RAFAEL	266	253	264	285	266	241	243	196	141	152	128	117	168	182	132	106	180	206	202	177	216	262	273	283	247	236	248	251	252	290		122	126	118	108	123	108	95	97	77	71	58	76	85	66	47	49
2010	7	SAN RAFAEL	276	244	248	291	302	313	325	297	301	312	315	305	281	250	281	279	310	313	326	304	263	255	273	283	278	291	315	320	299	301	329	143	145	134	130	156	140	171	213	142	145	135	131	99	104	76	88
2010	8	SAN RAFAEL	304	281	273	271	273	293	307	278	295	294	291	268	226	226	249	236	243	256	249	289	297	300	295	271	313	324	277	284	279	280	287	143	112	66	100	89	78	179	168	145	142	109	112	73	37	65	86
2010	9	SAN RAFAEL	194	230	273	279	286	270	188	169	216	269	267	273	291	274	292	221	170	169	211	173	213	209	191	168	165	153	176	199	228	215		112	92	105	112	134	129	104	81	84	66	109	125	123	91	121	127
2010	10	SAN RAFAEL	228	217	144	144	175	189	186	184	149	113	97	133	132	157	131	116	106	112	149	184	188	154	169	146	102	129	209	194	137	73	71	48	62	94	39	23	76	115	126	52	52	63	52	65	32	1	-6
2010	11	SAN RAFAEL	91	110	151	183	178	165	85	90	57	56	83	125	102	79	45	81	80	51	63	66	48	30	64	73	50	42	31	11	-1	29		44	37	19	36	53	37	28	9	31	-2	-4	39	25	17	-2	2
2010	12	SAN RAFAEL	14	-4	-16	50	74	120	99	105	103	156	176	135	101	66	3	-12	57	88	69	61	83	72	34	-19	-18	24	84	98	134	70	60	-28	-32	-95	-99	-2	62	75	75	40	51	39	32	44	-26	-66	-86
2011	1	SAN RAFAEL	68	47	58	76	79	96	82	67	66	71	71	117	137	128	120	120	97	86	83	43	12	7	9	53	51	59	29	30	9	5	-20	-4	2	-14	5	43	59	55	42	3	6	45	14	9	-3	-12	14
2011	2	SAN RAFAEL	-3	26	52	104	133	150	134	127	116	116	113	93	57	31	52	38	20	80	68	75	58	84	132	141	153	139	54	37				-38	-36	-41	-31	-26	-8	-14	-14	-25	-2	-10	-29	-18	-18	-6	-37
2011	3	SAN RAFAEL	16	11	21	4	41	72	91	71	106	119	80	86	77	71	57	54	94	133	148	153	124	80	50	58	113	116	80	78	101	104	174	-31	-29	-50	-57	-14	-22	-14	25	32	27	19	14	13	32	21	-2
2011	4	SAN RAFAEL	190	157	118	155	202	192	234	256	240	154	172	195	221	211	176	151	165	165	160	143	115	88	102	117	137	143	184	190	156	108		82	109	62	53	68	133	107	107	70	68	44	11	31	51	36	45
2011	5	SAN RAFAEL	134	179	170	176	179	177	136	169	207	217	224	216	215	213	187	192	192	185	150	195	209	214	233	253	253	231	158	223	223	195	184	67	66	55	42	33	101	45	21	56	118	106	96	111	52	12	68
2011	6	SAN RAFAEL	173	167	177	193	210	166	122	180	186	176	214	257	241	260	265	244	243	222	279	279	299	266	261	286	304	318	308	309	258	290		36	-6	34	64	73	84	70	62	50	53	66	86	105	83	93	89
2011	7	SAN RAFAEL	308	290	267	258	295	266	217	246	270	284	284	253	178	222	276	288	220	232	213	266	263	261	253	236	258	279	276	291	295	285	304	85	136	122	78	100	115	68	47	100	85	83	101	78	36	67	97
2011	8	SAN RAFAEL	270	221	272	296	263	259	262	257	281	299	305	308	270	293	302	319	303	291	315	323	296	226	257	258	263	183	224	267	276	266	205	128	117	99	99	121	93	147	103	73	94	153	151	146	125	121	136
2011	9	SAN RAFAEL	206	195	203	214	225	269	288	300	292	270	230	283	284	273	266	269	254	183	200	251	261	248	233	217	233	243	247	225	221	213		141	101	117	85	48	69	83	97	96	104	87	69	106	135	160	137
2011	10	SAN RAFAEL	201	221	242	249	251	251	148	162	180	240	268	272	266	249	239	234	211	213	190	137	182	170	130	105	102	91	89	100				116	79	62	64	65	82	71	25	7	52	69	84	79	76	61	58
2011	11	SAN RAFAEL			94	74	62	57	83	129	115	131	130	145	106	93	90	90	98	84	73	86	106	57	110	104	102	112	138	123	122	113				48	36	26	8	34	13	47	82	95	90	84	37	39	12
2011	12	SAN RAFAEL	124	60	50	48	83	71	151	155	100	91	42	72	100	91	59	101	22	20	34	64	106	114	143	38	97	102	106	105	35	56	118	-7	0	-13	-20	47	9	-11	-9	-1	-12	17	10	3	17	-1	0
2012	1	SAN RAFAEL	136	60	53	76	121	101	86	93	99	114	98	101	76	60	52	-5	47	51	90	81	72	66	22	107	116	52	21	26	15	52	76	-11	3	-28	-8	-1	-4	-20	-33	-38	-14	-30	-20	-19	-35	-19	-22
2012	2	SAN RAFAEL	31	-25	-47	-26	26	54	13	-49	-12	-11	-3	-10	6	15	38	35	73	86	80	39	61	84	127	137	141	132	158	153	150			-25	-75	-89	-93	-56	-20	-57	-68	-88	-97	-108	-90	-84	-35	-34	-18
2012	3	SAN RAFAEL	144	98	97	83	72	76	82	92	120	132	146	165	187	200	182	143	133	70	82	71	36	117	132	181	162	144	141	152	159	169	167	0	2	26	15	-25	-26	-51	-11	-24	-31	-23	-12	6	6	27	26
2012	4	SAN RAFAEL	170	135	90	70	81	40	28	122	180	110	80	106	70	69	55	51	121	61	83	109	117	106	112	106	120	103	112	57	83	86		20	58	54	42	20	-8	-20	-1	-6	28	6	15	-1	3	-15	-19
2012	5	SAN RAFAEL	101	116	99	128	115	132	144	182	216	251	265	285	249	232	218	248	245	224	123	107	129	184	232	261	249	194	208	234	247	262	280	-13	29	62	40	33	32	8	77	57	106	142	125	129	106	50	61
2012	6	SAN RAFAEL	284	244	204	242	265	255	212	190	214	211	177	161	224	250	261	264	270	254	199	236	241	269	296	311	333	343	323	295	252	205		155	136	85	67	75	105	116	56	27	119	68	66	32	72	68	75
2012	7	SAN RAFAEL	200	268	284	243	212	248	271	276	274	269	264	281	287	232	251	293	327	329	315	280	281	287	309	319	299	297	247	232	281	306	311	66	40	86	121	113	69	76	57	70	76	72	56	83	113	46	86
2012	8	SAN RAFAEL	297	285	297	270	225	235	266	299	349	354	341	272	277	269	199	273	330	327	313	331	326	324	303	256	243	279	285	282	258	233	223	73	91	85	98	76	60	88	169	163	167	163	126	90	105	82	81
2012	9	SAN RAFAEL	205	222	229	246	261	267	271	249	245	231	268	261	199	246	301	285	267	244	245	235	239	252	202	181	171	129	124	134	111	132		15	11	28	49	85	148	150	108	119	103	84	102	75	29	85	101
2012	10	SAN RAFAEL	178	209	206	202	237	202	253	248	241	223	167	161	162	138	115	147	156	141	116	128	118	168	191	138	120	134	88	65	121	52	104	21	45	46	46	64	69	96	111	86	112	101	79	37	36	21	22
2012	11	SAN RAFAEL	113	137	158	129	72	92	75	97	109	88	31	67	129	141	107	102	83	76	122	101	67	106	98	106	107	88	12	14	7	13		45	65	69	20	7	-17	-17	66	50	25	-2	-19	-34	79	85	78
2012	12	SAN RAFAEL	6	23	92	62	40	80	78	55	79	57	55	82	67	101	97	107	74	90	78	87	92	164	188	132	85	66	82	124	67	44	73	-44	-41	-42	8	-10	-18	33	-19	-59	-47	-61	-30	8	45	58	43
2013	1	SAN RAFAEL	42	60	85	122	123	154	128	45	71	76	87	66	8	15	24	60	67	102	76	54	23	12	41	48	57	97	91	100	118	138	151	19	-2	-25	-34	-23	-30	-38	-41	-24	45	30	-5	-21	-21	-11	0
2013	2	SAN RAFAEL	129	50	29	92	78	22	19	26	29	79	1	23	72	99	122	115	75	80	56	91	83	66	7	9	2	32	-5	5				-2	-19	-32	-26	0	-31	-55	-30	-32	-38	-33	-35	3	-25	-28	-13
2013	3	SAN RAFAEL	33	68	69	57	71	116	120	74	93	87	80	80	-2	34	86	48	57	66	69	85	112	88	94	73	99	96	114	111	129	99	113	-31	-59	22	11	41	47	30	17	2	12	12	-3	-52	-58	-42	9
2013	4	SAN RAFAEL	74	88	85	85	34	34	86	91	112	156	124	142	173	193	197	207	237	222	129	146	155	135	147	169	159	137	67	39	52	72		20	7	19	12	-27	-45	-35	3	7	25	51	0	9	83	70	41
2013	5	SAN RAFAEL	88	114	140	164	193	195	179	187	170	179	180	191	214	186	94	91	65	69	83	81	101	147	161	163	174	188	142	120	112	121	130	8	-1	-6	-1	11	37	84	83	65	70	29	10	32	94	9	14
2013	6	SAN RAFAEL	164	186	203	229	216	197	136	136	152	192	220	281	271	271	287	276	191	136	128	202	214	249	235	262	272	273	267	262	270	296		34	6	26	43	70	114	49	33	76	84	90	91	110	111	77	98
2013	7	SAN RAFAEL	272	276	287	310	312	316	320	324	319	303	284	293	276	269	273	286	282	257	285	288	265	279	279	305	289	272	201	194	248	290	303	125	133	99	121	199	172	141	133	144	161	159	137	121	94	129	108
2013	8	SAN RAFAEL	312	285	290	296	301	253	235	243	286	310	319	299	292	298	284	299	286	311	316	314	329	299	301	282	253	257	251	238	213	247	252	187	137	63	73	101	110	123	58	90	98	132	159	154	158	143	126
2013	9	SAN RAFAEL	272	281	287	268	212	196	214	217	239	245	200	228	252	261	230	252	220	238	225	240	255	270	263	257	238	236	192	161	167	176		65	126	103	160	102	93	104	66	49	76	52	15	73	78	79	69
2013	10	SAN RAFAEL	209	206	176	180	187	190	194	206	210	201	175	179	158	165	169	201	204	196	154	161	150	120	157	143	132	149	163	176	87	78	118	145	150	143	82	56	37	33	41	47	45	36	22	49	65	71	86
2013	11	SAN RAFAEL	147	194	158	108	133	206	140	123	82	114	137	94	100	95	37	-8	22	26	45	20	35	34	17	25	54	25	30	26	38	23		-11	50	37	51	99	63	56	43	4	60	38	27	57	20	-14	-23
2013	12	SAN RAFAEL	36	43	84	113	98	71	116	120	90	104	71	122	67	57	107	93	80	79	93	9	68	93	110	72	70	53	97	78	36	59	98	-61	-84	-11	-18	-31	-56	-43	-48	-36	-48	18	-38	-17	-1	2	29
2014	1	SAN RAFAEL	65	112	97	77	76	70	101	113	151	139	142	130	49	68	77	58	26	32	2	16	51	45	35	70	73	103	60	69	25	21	58	25	59	62	-14	-6	36	50	57	24	12	7	5	6	18	45	-19
2014	2	SAN RAFAEL	64	43	27	42	64	96	62	72	47	33	42	95	114	98	34	53	57	33	70	92	31	56	76	67	93	34	64	65				-33	-39	-19	-28	2	9	-9	-6	-24	-31	-33	-19	18	32	1	-16
2014	3	SAN RAFAEL	71	80	59	50	106	152	164	142	124	162	141	124	95	116	140	170	198	183	165	164	153	77	78	103	57	51	67	88	61	89	82	1	55	-5	-11	17	15	7	25	15	-23	-23	23	-21	-21	-18	-17
2014	4	SAN RAFAEL	115	84	72	81	139	189	197	212	225	217	210	166	202	188	186	220	227	224	207	133	107	129	140	124	108	138	139	172	172	163		58	40	25	11	73	62	34	36	66	72	53	56	52	54	60	43
2014	5	SAN RAFAEL	193	158	176	204	228	233	209	232	247	239	214	226	183	224	211	216	203	214	152	125	100	114	123	156	161	154	153	122	153	159	138	42	41	-9	-6	31	77	83	64	81	86	73	38	30	15	61	53
2014	6	SAN RAFAEL	188	201	235	206	202	207	195	225	227	232	243	266	287	261	234	207	236	256	253	242	218	226	233	165	207	217	247	244	204	252		26	46	49	78	48	105	80	65	55	44	114	128	112	105	36	19
2014	7	SAN RAFAEL	211	203	164	227	251	208	193	229	221	219	240	251	277	293	303	311	310	268	192	198	257	289	305	287	293	308	303	277	251	268	284	82	103	77	74	100	111	82	70	61	30	30	77	90	100	126	127
2014	8	SAN RAFAEL	248	212	239	271	281	281	293	279	268	280	286	262	217	244	266	253	282	277	271	246	264	214	260	283	303	263	292	302	273	254	287	116	112	94	84	91	101	114	123	113	95	112	90	87	50	62	51
2014	9	SAN RAFAEL	302	321	293	269	281	256	225	217	252	255	247	239	229	232	214	212	199	184	164	201	222	196	153	158	188	194	167	158	161	199		130	125	115	95	92	109	96	87	114	92	118	109	113	81	88	128
2014	10	SAN RAFAEL	206								143	164	153	119	122	91	158	165	181	203	217	250	236	187	201	216	211	204	211	192	213	212	191	107								116	92	89	89	67	34	35	122
2014	11	SAN RAFAEL	188	153	116	61	63	83	110	98	53	79	80	97	113	111	82	64	70	112	125	150	154	148	115	135	129	83	63	57	51	93		51	50	43	11	1	13	28	5	8	-6	28	29	60	24	23	32
2014	12	SAN RAFAEL	79	63	32	39	50	18	34	34	28	79	92	122	62	60	31	49	64	129	136	82	82	103	102	37	44	28	57	50	5	47	76	28	29	15	4	1	-12	-14	-28	-14	-14	-17	-13	23	27	2	-5
2015	1	SAN RAFAEL	96	112	141	137	145	97	79	99	136	153	97	102	123	102	57	49	35	16	-5	-6	0	2	15	32	35	35	54	56	72	84	57	-54	-49	-20	-15	-15	-46	-55	-46	-29	-14	-30	-29	-19	-8	26	-23
2015	2	SAN RAFAEL	14	36	31	-28	-32	-27	-28	-23	32	26	31	74	75	63	61	44	31	53	88	69	55	60	84	36	67	57	73	93				-38	-18	-29	-58	-57	-56	-79	-128	-79	-7	-5	-26	-1	18	29	5
2015	3	SAN RAFAEL	99	154	150	81	78	167	177	166	172	197	180	183	111	76	29	85	79	39	71	96	67	48	46	55	29	89	134	182	158	191	197	54	36	10	-17	-36	-36	0	-10	-13	-1	8	11	-2	-28	-65	-76
2015	4	SAN RAFAEL	159	189	188	171	176	166	124	100	56	123	135	152	166	183	125	101	144	135	119	156	148	162	195	160	144	109	105	133	139	177		-2	-10	25	-4	-4	24	32	24	17	41	6	24	75	104	69	64
2015	5	SAN RAFAEL	149	213	189	193	143	179	214	185	241	247	263	288	300	225	167	217	243	251	138	143	160	174	174	195	213	214	241	259	235	233	248	72	94	126	94	50	40	55	51	48	101	115	113	147	70	17	29
2015	6	SAN RAFAEL	246	264	261	257	261	268	270	264	261	223	178	167	169	164	136	201	217	251	263	282	289	272	240	217	274	295	313	329	332	320		75	78	107	152	124	124	171	162	117	115	90	71	60	43	77	71
2015	7	SAN RAFAEL	297	273	303	307	308	332	324	327	334	327	316	325	338	339	341	326	297	275	288	286	315	298	292	266	275	306	298	320	289	258	254	136	106	155	134	134	152	160	126	114	137	110	124	133	155	146	157
2015	8	SAN RAFAEL	263	300	297	305	314	317	310	270	284	308	294	271	195	187	205	242	257	262	282	300	300	242	214	176	244	266	279	293	294	292	232	102	144	162	127	130	122	118	134	72	106	152	113	110	102	95	123
2015	9	SAN RAFAEL	253	249	199	213	206	203	212	228	241	234	251	230	200	189	145	189	135	208	228	244	248	215	201	239	239	234	231	190	192	174		100	107	73	75	57	96	77	46	72	97	76	128	99	67	69	77
2015	10	SAN RAFAEL	188					163	166	178	180	168	162	171	122	113	166	173	181	131	138	124	107	144	176	162	147	115	113	105				52					80	44	30	41	59	111	80	48	-2	-8	4
2015	11	SAN RAFAEL	127	99	120	110	138						210	187	164	172	181	150	142	175	169	154	101	16	26	44	92	90	73	94	133	178		90	61	64		65	88	84	71	46		35	30	7	15	19	4
2015	12	SAN RAFAEL	159	115	158	156	162	132	92	113	109	110	93	81	96	85	144	140	170	159	150	135	117	145	117	124	122	125	96	75	94	105	76	4	-11	3	12	22	29	47	19	0	4	31	9	-6	54	27	23
2016	1	SAN RAFAEL	86	49	117	125	35	84	127	94	78	90	83	42	85	92	45	26	79	49	63	52	77	99	146	144	142	119	101	52	50	88	71	37	-13	-10	0	-11	-13	65	45	42	57	15	6	-11	41	-25	-49
2016	2	SAN RAFAEL	143	113	85	98	111	85	25	79	106	115	93	105	113	64	8	-2	34	9	55	106	79	102	111	79	60	38	-3	12	48			6	12	4	-45	-14	-20	-11	14	29	39	57	54	64	-15	-39	-80
2016	3	SAN RAFAEL	91	101	81	103	37	35	13	48	64	28	55	58	82	68	97	95	106	104	47	73	99	75	43	113	112	154	98	114	148	149	80	-46	-26	-11	-12	-23	-28	-11	-26	-13	-22	-17	-49	-58	-37	-50	-35
2016	4	SAN RAFAEL	81	101	80	65	79	122	120	77	115	77	62	82	112	135	137	113	116	144	105	86	126	114	127	123	148	173	165	108	152	115		-26	-28	31	22	-3	-32	-8	-16	-24	17	13	29	26	63	65	53
2016	5	SAN RAFAEL	119	174	212	218	164	125	112	89	96	95	107	92	86	108	164	172	183	195	190	230	217	152	177	195	147	189	189	157	131	146	176	-14	-29	22	68	81	70	68	58	54	55	32	48	49	59	52	24
2016	6	SAN RAFAEL	201	229	235	214	223	238	268	280	284	229	236	245	226	202	147	143	156	176	212	267	272	279	274	275	267	257	281	294	280	281		40	27	78	89	71	83	87	90	101	129	73	83	120	86	53	57
2016	7	SAN RAFAEL	289	293	314	279	283	283	251	287	304	308	295	244	226	244	281	301	307	308	314	301	293	255	265	285	316	323	318	311	319	298	272	100	103	111	139	117	130	135	133	139	137	135	107	59	55	59	122
2016	8	SAN RAFAEL	306	323	333	281	277	301	319	319	289	259	263	285	290	289	295	284	281	298	277	257	288	312	310	287	289	277	308	306	279	282	280	108	124	135	120	106	78	115	134	123	73	54	83	138	181	133	121
2016	9	SAN RAFAEL	279	278	304	317	327	347	334	275	266	268	282	275	193	112	129	197	178	193	208	214	248	238	236	235	224	216	229	206	204	219		178	152	122	141	137	145	152	107	98	83	98	116	95	54	65	75
2016	10	SAN RAFAEL	218	214	225	247	239	218	235	243	218	183	223	110	105	133	147	164	137	145	151	163	168	137	124	112	169	213	226	228	211	222	222	79	56	64	67	64	62	53	49	43	23	14	69	67	33	20	80
2016	11	SAN RAFAEL	189	196	173	128	114	60	33	61	81	85	106	96	127	85	110	136	165	82	117	82	94	44	21	29	21	54	61	75	71	76		58	42	35	95	22	-5	-12	-14	29	9	-3	-16	34	-21	-37	-23
2016	12	SAN RAFAEL	59	78	85	74	99	131	135	83	99	129	104	85	91	67	60	46	87	68	47	21	46	95	101	89	117	159	145	136	152	156	128	43	16	32	60	27	15	3	45	45	4	-5	3	7	28	18	21
2017	1	SAN RAFAEL	106	106	103	72	83	103	105	107	52	52	93	123	41	9	21	34	20	-9	31	26	69	33	18	59	77	54	14	35	66	103	82	-59	-20	2	39	-26	-50	-50	-46	-64	-25	8	-7	-34	-50	-34	-24
2017	2	SAN RAFAEL	79	80	84	112	81	87	80	35	112	38	27	58	66	70	95	93	125	105	111	124	140	154	116	106	141	159	106	82				41	17	22	69	-10	12	-2	-38	-51	-3	-3	18	-4	-5	23	2
2017	3	SAN RAFAEL	140	141	80	49	107	122	128	197	227	231	224	92	66	143	157	137	149	190	193	195	94	64	22	33	70	74	94	124	161	156	142	32	0	-19	-57	5	52	36	8	47	36	37	2	-10	31	28	21
2017	4	SAN RAFAEL	105	130	157	169	143	173	188	192	183	205	217	218	210	210	198	219	233	226	192	137	158	167	200	210	179	114	104	113	122	82		22	-24	-12	1	0	-30	0	49	77	32	49	51	51	46	51	14
2017	5	SAN RAFAEL	144	191	217	200	167	154	217	235	212	170	112	129	143	180	209	234	217	130	162	222	187	243	282	283	287	277	274	225	222	232	232	-8	32	50	65	47	13	29	66	82	78	64	66	51	51	55	82
2017	6	SAN RAFAEL	262	265	226	183	213	225	282	277	294	318	330	329	321	328	345	346	345	352	286	292	312	317	323	304	299	259	225	199	164	174		130	110	113	72	60	88	74	143	127	118	153	169	179	181	164	194
2017	7	SAN RAFAEL	187	268	307	304	294	212	172	217	270	274	298	329	354	334	330	333	305	301	273	280	264	282	278	263	251	284	320	318	313	312	288	38	63	102	176	182	124	105	93	112	102	111	127	147	166	146	192
2017	8	SAN RAFAEL	284	308	320	326	332	320	323	230	211	217	245	286	306	307	293	291	325	307	302	319	332	326	314	299	298	279	221	173	213	221	224	112	110	124	156	160	103	144	113	71	31	54	92	128	159	152	122
2017	9	SAN RAFAEL	217	240	274	236	292	272	239	270	176	182	238	210	272	230	160	150	195	170	208	252	247	244	244	256	199	225	236	249	239	230		81	49	110	112	130	116	54	84	78	50	90	104	94	90	43	25
2017	10	SAN RAFAEL	216	249	261	262	268	235	230	246	243	253	239	258	254	265	248	228	156	111	125	186	147	141	190	219	226	236	220	159	166	148	163	101	96	100	110	112	77	45	58	60	64	75	78	103	93	139	130
2017	11	SAN RAFAEL	164	128	143	128	85	72	116	67	41	98	121	136	71	82	137	163	161	144	155	165	171	165	149	121	92	82	137	87	37	7		62	89	80	66	28	8	-8	-10	-27	22	11	-2	-11	-20	-13	1
2017	12	SAN RAFAEL	3	-12	12	58	99	107	108	78	74	99	79	12	67	102	61	22	20	54	63	85	103	82	91	121	83	61	47	84	92	118	90	-49	-55	-49	-56	-54	-40	-22	18	43	58	-28	-32	-30	58	-16	-17
2018	1	SAN RAFAEL	62	80	103	90	88	0	-1	37	28	64	18	70	29	21	66	59	86	129	83	96	53	102	126	154	69	7	17	78	114	108	114	-25	37	74	34	-4	-23	-27	-82	-80	-6	-8	-15	0	-32	-70	9
2018	2	SAN RAFAEL	26	-12	33	4	-11	-16	-4	-4	11	20	49	29	37	55	106	136	64	72	65	71	25	26	51	88	92	122	30	86				-27	-41	-62	-25	-30	-55	-51	-81	-98	-39	1	-48	-69	19	30	26
2018	3	SAN RAFAEL	76	60	79	92	59	58	79	116	89	97	73	79	101	91	85	54	36	62	42	19	31	55	77	38	43	78	141	167	103	83	79	2	-5	25	0	2	-1	-16	2	51	37	23	28	29	7	7	-9
2018	4	SAN RAFAEL	135	149	97	119	149	144	89	83	43	63	47	79	86	122	122	112	193	203	190	167	143	197	222	240	230	217	176	124	78	54		-4	57	45	24	8	72	18	25	1	-6	-16	14	3	35	23	21
2018	5	SAN RAFAEL	98	123	111	147	189	208	191	215	203	189	207	122	114	127	180	215	200	190	172	189	184	185	222	219	147	179	188	148	153	151	182	4	5	10	-9	26	97	74	76	71	77	73	16	-12	41	-3	38
2018	6	SAN RAFAEL	194	196	176	142	121	150	177	154	139	156	158	182	178	195	242	239	244	249	286	295	289	297	320	326	329	317	266	280	267	242		67	85	78	73	63	55	58	104	62	58	82	84	71	63	83	108
2018	7	SAN RAFAEL	224	245	257	232	240	272	277	274	298	288	275	274	282	273	256	234	284	283	275	243	244	279	295	302	293	291	293	301	290	304	313	105	83	104	101	105	101	117	151	136	127	134	101	131	119	102	105
2018	8	SAN RAFAEL	337	353	344	334	327	346	287	289	237	283	303	303	266	276	301	279	266	261	285	296	289	283	290	271	260	294	316	285	281	288	282	134	172	182	164	157	156	148	107	123	85	175	157	116	106	107	132
2018	9	SAN RAFAEL	303	305	274	258	227	212	245	183	228	239	245	265	277	280	256	261	270	241	256	277	265	281	289	273	261	213	249	262	254	248		128	161	129	114	101	93	100	123	82	91	112	129	112	122	163	121
2018	10	SAN RAFAEL	199	206	241	252	249	243	134	165	149	162	167	187	206	154	109	153	183	158	124	150	159	179	197	194	214	142	88	31	49	52	45	35	8	55	73	81	75	26	2	44	74	118	131	134	54	36	34
2018	11	SAN RAFAEL	96	111	127	164	69	71	81	77	87	125	114	92	143	116	122	103	101	78	95	82	84	60	77	71	93	81	103	126	124	46		25	45	15	1	15	21	23	21	17	68	56	55	30	86	81	83
2018	12	SAN RAFAEL	91	156	135	184	178	122	140	116	132	140	142	141	56	38	150	108	75	68	64	58	105	117	154	125	172	151	122	76	81	138	166	-16	15	9	61	45	12	-8	22	14	5	16	-5	-3	-6	18	8
2019	1	SAN RAFAEL	121	75	119	113	123	80	88	101	65	23	17	31	40	97	138	89	16	34	56	52	32	17	57	90	84	141	54	64	53	60	122	-24	-31	-29	-25	-32	-46	-43	-39	-19	-60	-80	-74	-34	-25	-21	-20
2019	2	SAN RAFAEL	69	9	5	90	114	133	98	141	129	120	86	100	128	108	155	112	96	101	96	117	117	159	127	179	176	145	169	131				-4	-32	-47	-50	-15	-9	-10	-11	14	-2	-17	-31	-16	46	-10	57
2019	3	SAN RAFAEL	150	157	182	123	120	85	90	99	145	170	141	186	75	126	191	195	118	98	96	107	122	139	156	161	156	157	156	146	126	138	103	-9	5	24	31	11	17	-6	10	-3	25	21	9	7	-31	-4	44
2019	4	SAN RAFAEL	117	123	90	98	50	54	74	106	66	67	93	114	167	176	187	157	175	88	91	165	88	142	90	93	102	121	171	200	209	207		48	25	-17	-51	-6	-13	0	6	-3	14	-6	-16	-8	56	62	26
2019	5	SAN RAFAEL	207	201	130	168	173	213	202	178	183	220	204	231	242	265	265	256	113	111	143	167	183	228	230	173	178	201	222	190	195	259	279	58	63	27	3	9	38	54	40	23	80	50	39	38	83	83	48
2019	6	SAN RAFAEL	292	282	279	241	157	173	153	224	218	195	146	200	222	198	207	244	255	243	215	236	217	257	271	264	286	295	321	341	343	322		129	115	123	118	50	21	34	15	60	55	42	12	63	73	59	66
2019	7	SAN RAFAEL	297	292	292	273	276	283	284	255	224	284	331	340	300	277	292	313	295	296	320	328	333	318	323	315	305	245	212	254	266	243	290	158	152	178	177	145	126	106	108	80	91	130	162	153	133	125	133
2019	8	SAN RAFAEL	287	308	317	323	318	314	206	291	279	273	223	211	241	281	295	319	330	298	257	257	242	283	280	299	284	234	231	275	291	287	274	164	122	142	138	134	126	133	124	126	95	99	70	63	99	129	144
2019	9	SAN RAFAEL	269	276	279	283	215	225	245	248	255	153	209	233	214	182	189	189	242	231	241	203	172	159	214	219	183	249	238	263	253	266		131	118	126	118	68	34	52	117	92	68	73	74	107	124	133	105
2019	10	SAN RAFAEL	195	172	213	222	240	221	239	271	222	232	236	223	194	158	119	174	175	179	139	73	89	56	68	128	195	195	194	198	151	152	152	84	65	44	70	74	59	77	94	81	67	121	128	132	36	21	23
2019	11	SAN RAFAEL	161	156	105	155	82	93	85	57	63	37	70	81	93	52	17	34	68	30	70	50	68	97	57	102	112	149	105	106	107	126		119	90	68	44	34	30	0	-7	10	4	13	10	51	-5	-15	-19
2019	12	SAN RAFAEL	34	66	60	52	71	107	113	80	105	116	67	76	89	77	70	88	57	65	100	117	142	104	108	161	183	109	160	175	156	149	155	-2	1	-17	15	12	6	-2	-2	-3	-22	4	13	60	18	3	29
2020	1	SAN RAFAEL	160	151	31	18	144	142	140	141	103	48	84	93	69	79	78	90	75	89	20	-16	23	44	55	56	60	62	103	95	105	84	128	0	8	-23	-26	-36	-3	-10	5	12	-26	-48	-46	-21	-49	29	52
2020	2	SAN RAFAEL	140	176	198	136	140	117	113	102	116	149	142	126	100	131	154	179	103	73	126	126	163	179	189	175	98	86	124	156	133			53	42	34	29	-12	29	9	9	-1	66	25	41	45	9	7	34
2020	3	SAN RAFAEL	121	96	105	95	97	62	94	114	104	200	232	214	134	165	162	27	97	136	124	66	64	89	96	110	129	84	62	120	144	34	67	46	-5	-4	70	21	-17	-24	-26	15	22	58	87	51	12	17	-16
2020	4	SAN RAFAEL	92	85	129	126	143	139	156	174	132	121	134	145	147	129	114	108	126	151	131	146	84	107	166	173	181	168	123	118	164	128		3	-9	-9	16	58	93	80	80	85	80	81	61	53	56	38	73
2020	5	SAN RAFAEL	182	223	241	248	202	219	205	215	176	134	149	125	144	109	109	140	169	201	224	244	264	268	258	259	258	226	243	247	266	265	241	79	95	79	111	69	49	92	97	92	60	48	54	63	57	34	60
2020	6	SAN RAFAEL	233	242	231	167	229	217	181	156	165	214	181	140	176	206	209	185	205	231	255	273	274	305	319	267	290	261	260	288	319	316		120	108	100	71	54	93	79	50	26	49	67	32	64	66	92	94
2020	7	SAN RAFAEL	294	269	264	287	314	310	332	308	280	281	303	259	280	271	271	299	281	300	320	327	301	277	304	298	324	339	337	308	326	329	339	139	114	72	99	125	142	156	135	179	126	150	157	134	93	102	112
2020	8	SAN RAFAEL	312	279	255	278	316	328	334	318	327	277	197	225	249	268	250	227	251	248	279	280	276	268	272	289	317	323	311	246	170	169	218	148	126	107	109	120	172	211	193	197	161	124	109	106	112	96	79
2020	9	SAN RAFAEL	240	246	284	275	291	274	214	216	250	257	275	288	266	239	242	249	209	173	161	182	191	198	184	164	125	142	145	190	224	234		89	79	91	150	125	110	57	58	116	92	115	124	181	145	121	110
2020	10	SAN RAFAEL	168	135	105	121	136	198	211	218	226	186	120	127	173	113	91	111	153	161	191	154	122	127	103	140	116	65	103	140	177	184	192	65	33	29	46	45	85	74	96	76	58	25	25	41	28	2	-20
2020	11	SAN RAFAEL	193	160	111	72	91	132	128	108	128	131	139	136	125	133	166	146	195	196	154	101	152	132	146	129	83	76	74	79	90	125		54	74	50	31	61	91	68	69	37	33	38	43	48	69	67	41
2020	12	SAN RAFAEL	97	42	97	47	9	38	55	27	56	97	108	66	144	98	83	52	67	100	63	87	95	144	126	49	20	-4	82	52	12	18	43	5	-25	-49	-22	-30	-21	11	-4	-14	55	61	17	12	52	25	31
2021	1	SAN RAFAEL	-6	-20	26	-5	24	31	-4	-7	-17	-23	-21	52	66	72	45	84	93	99	92	57	96	75	92	63	92	103	127	171	141	92	96	-37	-54	-64	-36	-74	-82	-89	-101	-47	-90	-114	-126	-76	-78	-46	-54
2021	2	SAN RAFAEL	94	125	105	89	116	87	62	48	54	85	131	82	99	121	102	143	137	125	124	131	70	59	87	87	92	127	140	97				46	48	46	48	30	13	-3	21	0	9	35	31	-3	13	38	45
2021	3	SAN RAFAEL	56	104	123	128	114	113	101	37	60	123	144	92	85	95	129	135	145	63	42	58	90	111	141	172	177	130	135	163	174	145	182	28	40	15	40	41	41	11	-9	-19	-31	42	-7	-27	11	-16	-20
2021	4	SAN RAFAEL	182	132	111	138	172	167	166	153	99	140	86	131	102	156	119	106	100	132	149	136	115	121	107	112	100	145	151	148	122	98		92	51	34	0	17	14	-9	49	51	65	26	4	57	74	32	-11
2021	5	SAN RAFAEL	104	112	132	171	184	198	231	220	155	128	121	134	137	165	191	177	189	203	185	246	213	140	143	158	212	220	222	212	259	255	262	22	25	36	21	38	52	74	86	43	21	19	43	38	57	65	102
2021	6	SAN RAFAEL	201	213	231	208	193	254	274	289	285	291	259	259	269	265	281	261	179	175	197	179	173	165	180	235	266	270	235	208	251	285		105	73	109	73	82	76	98	109	96	119	140	141	125	139	134	142
2021	7	SAN RAFAEL	292	301	268	258	296	166	191	246	285	319	340	204	215	237	279	303	321	301	306	306	314	313	295	254	257	257	271	307	310	284	182	113	115	120	103	107	78	72	58	108	133	163	96	61	75	87	116
2021	8	SAN RAFAEL	224	254	277	256	291	291	228	264	293	318	343	341	361	371	356	294	264	280	290	300	316	324	314	285	285	258	308	289	257	265	269	64	83	112	143	112	107	93	68	123	155	175	186	172	202	180	121
2021	9	SAN RAFAEL	205	194	239	262	272	268	260	230	216	221	225	264	220	159	188	207	227	189	209	182	177	167	195	171	167	210	219	210	187	203		105	101	102	103	128	191	145	107	136	108	98	108	141	123	112	109
2021	10	SAN RAFAEL	215	217	147	131	149	189	210	213	205	195	184	201	204	218	202	189	186	201	200	218	152	146	153	173	171	168	181	164	116	149	176	73	76	35	20	54	67	45	55	55	67	84	65	40	67	55	54
2021	11	SAN RAFAEL	114	94	51	50	43	52	61	117	103	135	114	127	109	93	76	67	67	88	85	73	103	48	11	4	20	12	17	30	62	99		51	38	2	8	-1	-16	-20	10	6	-4	-11	-3	2	-5	5	-4
2021	12	SAN RAFAEL	63	17	62	84	46	66	110	47	58	93	90	148	144	139	151	105	98	64	69	106	114	91	89	92	68	107	123	113	135	211	187	-26	-14	-19	30	3	9	47	0	2	32	30	1	22	18	28	20
2022	1	SAN RAFAEL	183	162	157	109	27	13	16	73	73	72	69	89	48	46	59	66	93	108	98	73	19	72	49	34	42	72	97	113	126	133	104	40	45	39	0	-5	-30	-15	-35	5	35	32	-16	-11	-19	-49	-50
2022	2	SAN RAFAEL	95	202	142	110	78	88	109	124	151	149	125	125	102	45	67	69	159	136	70	103	126	153	148	143	71	49	111	128				-14	-11	19	11	-16	-33	-27	-13	13	3	13	26	8	-4	-8	14
2022	3	SAN RAFAEL	140	100	67	33	52	31	56	85	85	113	85	91	103	88	125	125	57	101	98	66	83	64	60	69	86	81	98	123	120	63	58	-5	30	-6	-13	-41	-28	3	14	9	24	19	-10	5	7	86	55
2022	4	SAN RAFAEL	29	35	50	79	67	124	148	113	143	162	164	105	126	150	191	199	189	210	102	47	108	54	61	126	151	169	121	122	184	183		-32	-47	-55	-74	5	-20	19	39	57	50	61	40	41	19	46	59
2022	5	SAN RAFAEL	201	117	113	152	167	177	191	209	233	258	246	220	246	230	181	222	244	265	279	275	280	224	214	138	161	235	273	281	256	200	241	71	68	55	29	34	32	29	54	70	86	116	112	94	118	95	88
2022	6	SAN RAFAEL	226	222	216	211	256	254	275	216	276	310	304	301	333	332	338	324	330	317	218	201	218	188	202	215	194	217	221	271	268	223		104	104	87	83	83	77	101	129	130	131	172	197	185	184	173	175
2022	7	SAN RAFAEL	280	308	290	291	307	262	271	306	324	324	320	336	353	365	343	347	339	333	298	320	330	326	342	348	304	290	301	306	309	329	323	75	174	163	131	135	104	95	98	139	146	177	202	187	188	217	232
2022	8	SAN RAFAEL	338	312	323	317	317	320	312	319	323	316	312	325	260	271	269	228	219	220	275	310	301	299	325	311	293	279	270	288	287	307	277	163	207	198	192	192	183	176	154	164	186	179	171	174	104	102	110
2022	9	SAN RAFAEL	278	246	229	247	251	251	223	221	256	301	301	243	192	187	190	230	229	236	223	245	248	225	234	182	152	166	175	171	119	138		98	98	92	80	77	90	69	118	136	128	149	173	125	121	113	105
2022	10	SAN RAFAEL	213	229	263	248	253	214	221	200	213	142	169	187	199	229	226	183	199	205	177	136	139	147	142	139	180	189	191	195	183	147	135	38	105	114	95	99	113	91	85	115	105	87	76	67	81	86	103
2022	11	SAN RAFAEL	152	164	137	91	168	146	159	120	109	135	109	124	142	140	136	131	157	66	41	115	116	114	120	114	81	169	160	52	73	104		59	48	81	4	-9	16	48	97	60	21	65	72	62	62	74	63
2022	12	SAN RAFAEL	86	60	32	71	72	92	99	88	71	58	89	126	129	99	71	72	75	77	81	85	107	112	124	135	91	144	134	124	121	128	128	-21	-30	-36	-19	25	51	51	50	54	23	16	58	77	42	20	8
2023	1	SAN RAFAEL	114	72	82	102	131	127	79	118	70	128	69	127	105	128	64	76	62	-11	50	54	39	-1	-16	-2	12	9	-1	9	9	59	67	57	28	-15	-28	-9	-18	-26	65	2	-6	7	-16	-10	6	-13	-9
2023	2	SAN RAFAEL	78	106	121	121	121	61	54	48	70	49	52	52	73	50	110	121	119	106	137	132	134	102	52	48	35	18	-6	10				-49	-29	-22	-15	-44	-50	-29	-10	-24	-13	-14	-5	8	13	0	-14
2023	3	SAN RAFAEL	-1	25	66	89	69	96	100	152	134	131	126	211	182		177	180	141	92	128	163	173	184	167	154	179	138	149	208	209	199	168	-57	-59	-57	-48	-27	16	43	38	52	41	58	74	37		0	95
2023	4	SAN RAFAEL	113	118									221	123	97	135	164	178	186	198	224	226	189	143	188	208	225	251	266	257	216	181		21	-14									45	30	-3	24	31	52
2023	5	SAN RAFAEL	214	247	242	216	233	227	209	241	204	176	156	128	146	144	140	162	201	165	147	158	177	171	203	206	196	133	185	144	196	200	202	45	67	107	71	59	54	63	66	94	52	12	15	22	24	15	15
2023	6	SAN RAFAEL	153	186	216	187	187	232	179	173	192	223	220	222	168	215	256	281	281	262	242													103	91	83	90	91	100	127	127	114	117	103	94	96	98	99	126
2023	7	SAN RAFAEL																											293	301	308	311	314
2023	8	SAN RAFAEL	296	284	244	216	280	291	332	352	359	312	337	327	318	312	310	312	307	314		343	356	350	339	356	330	276	191	221	214	223	277	120	144	111	83	81	124	119	173	186	147	142	159	151	139	122	140
2023	9	SAN RAFAEL	271	167	165	211	218	234	248	258	226	243	220	222	223	239	228	180	161	164	201	214	164	151	204	234	250	260	251	258	277	281		122	116	119	122	113	129	152	169	144	129	125	101	94	111	133	129
2023	10	SAN RAFAEL	289	282	274	265	273	274	270																									123	143	110	123	120	121	128
2003	6	NAVARREDONDA DE GREDOS	206	196	205	153	198	242	256	264	243	254	268	246	269	239	249	232	240	248								251	243	251	206	183		70	52	66	67	58	57	97	82	89	110	106	143	122	132	115	80
2003	7	NAVARREDONDA DE GREDOS	200	207	231	226	250	257	275	286	300	287	295	264	263	238	196	226	257	267	291	270	281	283	269	278	288	291	276	284	287	323	330	51	34	35	57	60	86	90	110	101	114	125	124	121	90	58	20
2003	8	NAVARREDONDA DE GREDOS	337	320	302	310	300	292	293	296	292	297	315	306	301	322	297	263	231	247	273	288	279	255	252	271	268	267	243					130	148	172	182	160	122	127	133	142	126	130	146	143	140	107	84
2003	9	NAVARREDONDA DE GREDOS			199	211	235	247	217	228	209	242	252	259	275	266	209	232	235	229	202	235	225	227	208	216	247					119				57	84	68	75	73	81	33	20	62	75	70	77	72	60
2003	10	NAVARREDONDA DE GREDOS	116	128	165	155	146	141	186	184	177	199	153	150	152	171	150	109	131	136	102	144	108	117	71	57	46	91	65	77	100	104	73	80	82	30	14	10	-15	-6	26	37	25	57	81	49	40	25	39
2003	11	NAVARREDONDA DE GREDOS	58	128	164	92	113	165	195	127	67	94	136	121	145	153	65	47	94	114	127	152	69	57	33	48	71	80	33	59	94	105		-3	-26	-36	17	38	9	18	43	27	16	-9	21	1	0	24	4
2003	12	NAVARREDONDA DE GREDOS	6	6	26	5	10	15	63	31	16	64	68	128		145	132	124	56	77	126	141	123	47	47	72	104	104	72	24	23		51	-38	-70	-70	-71	-4	0	-34	-38	-11	-54	-64	-1		17	7	-3
2004	1	NAVARREDONDA DE GREDOS	74	55	48	85	141	121	92	95	74	161	131	144	143	83	95					107	113	157	125	123	123	83	70	62	100	65		0	-24	-2	-34	-49	-35	-50	-27	33	27	10	-7	21	-19	-63
2004	2	NAVARREDONDA DE GREDOS		110	148		152				112	107	137	136	146	141	136	135	136	89	50	27	24	-8	9	22	54	24	-20	-3	26					8							-12	-28	-47	-30	-28	-46	-47
2004	3	NAVARREDONDA DE GREDOS	-7	43	118	133	122	96	145	161					35	90	143	129	113		152	198	173	75	94	23	51	24	25	1	20	30	59	-101	-146	-64	-8	7	4	-30	-26					-16	-42	-22	-1
2004	4	NAVARREDONDA DE GREDOS	43	68	121	161	155	185	177	117	68	52	60	105	106	97	116	136	100	114	85	183	133	95	146	178	210	211	182	161	119	102		-15	-65	-43	-14	2	2	-6	-27	-77	-57	-45	-68	-52	-56	-21	9
2004	5	NAVARREDONDA DE GREDOS	87	75	53			92	98	127	102	91	57	91	126		136	142	168	150	157	157	150	130	116	109	124	126	146	166	169	210	207	-27	-41	-2			-16	-16	-38	-16	14	-5	24	2		17	24
2004	6	NAVARREDONDA DE GREDOS	214	213	214	239	249						236	233	228	195	184	215	242				206	196	238	244	238	275	291	299	302	281		55	83	53	51	74						93	95	66	29	18	41
2004	7	NAVARREDONDA DE GREDOS	271	262	253	271	275	240	179	165	209	227	202	220	256	246	253	255	250	248	245	258	266	271	294	323	307	281	285	273	247	253	258	68	56	68	81	87	73	40	18	-3	32	52	37	37	68	89	100
2004	8	NAVARREDONDA DE GREDOS	269	252	245	237	257	260	260	194	159	175	234	226	259	281	262	250	176	183	197	189	205	253	248	285	285	291	285	277	256	252	242	128	118	74	76	57	81	103	140	57	46	88	70	39	87	89	58
2004	9	NAVARREDONDA DE GREDOS	216	169	148	190	199	178	184	211	219	246	257	242	247	219	178	223	268	268	267	259	268	275	279	246	198	224	255	248	264	249		73	76	70	83	92	57	89	114	131	83	69	56	52	19	35	8
2004	10	NAVARREDONDA DE GREDOS	265	241	233	237	225	208	217	159	85	105	126	138	157	89	107	112	171	99	133	127	127	153	178	158	85	123	106	83	66	72	44	62	72	68	63	66	71	88	71	25	12	14	-22	-42	20	17	17
2004	11	NAVARREDONDA DE GREDOS	103	135	143	69	74	108	143	156	120	67	28	52	48	56	68	136	171	164	164	139	145	127	130	145	139	135	116	94	67	56		-11	-28	24	30	25	16	1	-29	-15	-19	-16	-53	-71	-80	-78	-47
2004	12	NAVARREDONDA DE GREDOS	39	25	28	13	45	76	85	104	83	69	55	40	42	32	52	96	116	125	56	65	27	27	89	119	-8	-43	-15	20	46	77	142	-29	-52	-65	-34	-24	-45	-61	-57	-52	-26	-6	6	18	8	-22	-29
2005	1	NAVARREDONDA DE GREDOS	152	97	73	93	122	101	152	130	130	126	135	71	108	101	86	110	128	90	81	101	168	165	149	71	-3	-46	-37	0	7	21	31	-23	-27	-60	-68	-66	-45	-36	-52	-51	-67	-64	-62	-5	-15	3	-41
2005	2	NAVARREDONDA DE GREDOS	83	70	104	58	60	2	-12	31	31	77	120	147	146	57	45	-1	5	63	93	75	-12	18	12	33	14	7	-5	-38				-104	-54	-70	-85	-74	-68	-76	-56	-66	-79	-79	-18	-23	-49	-66	-77
2005	3	NAVARREDONDA DE GREDOS	-23	42	23	-18	63	28	28	94	109	138	144	116	117	98	130	137	132	132	158	150	130	126	95	124	94	108	109	103	115	145	158	-181	-131	-77	-107	-127	-92	-114	-119	-77	-67	-44	-28	-16	-28	-10	6
2005	4	NAVARREDONDA DE GREDOS	188	93	64	117	125	132	182	95	54	82	87	111	164	147	62	61	118	119	107	139	172	185	162	128	148	168	187	212	203	187		32	24	30	13	-3	25	35	-31	-76	-78	-46	-18	-22	-8	-36	-38
2005	5	NAVARREDONDA DE GREDOS	150	162	191	191	156	191	219	180	176	143	137	134	109	159	161	118	119	186	195	217	194	143	181	209	259	230	236	220	164	182	152	66	32	6	29	-8	-20	23	49	60	30	17	33	21	-4	-20	-37
2005	6	NAVARREDONDA DE GREDOS	182	200	243	249	269	276	244	240	271	253	230	212	165	211	247	253	272	275	272	267	273	283	198	240	199	216	204	194	223	242		62	83	73	61	71	81	66	90	81	92	76	66	62	45	42	58
2005	7	NAVARREDONDA DE GREDOS	246	269	285	276	269	264	242	233	275	272	298	278	271	264	277	274	246	245	256	302	299	287		296	269	243	198	213	225	245	259	47	101	97	97	62	80	95	85	75	65	89	101	110	123	124	134
2005	8	NAVARREDONDA DE GREDOS	259	232	253	272	325	335	353	298	244	160	223	237	253	287	287	262	276	289	238	237	189	236	267	288	301	287	286	269	274	308	279	67	37	52	77	108	117	150	144	126	101	91	64	90	111	120	108
2005	9	NAVARREDONDA DE GREDOS	254	242	255	301	234	201	134	196	224	171	148	176	195	206	253	250	135	147	232	233	253	247	246	219	223	220	213	205	244	231		49	90	106	87	59	37	47	27	50	31	27	39	23	47	65	81
2005	10	NAVARREDONDA DE GREDOS	255	159		236	245	239	202	187	199	156	122	142	61													157	109	92	127	122	117	59	19		-14	12	17	20	37	65	92	89	36	5
2005	11	NAVARREDONDA DE GREDOS	128	152	126	81	95	151	136	142	44	57	91	110	-1	12	14	79	98	96	51	54	60	124	85	33	7	4	2	49	63	78		7	32	25	0	-42	-41	-22	-2	-14	-15	-16	-6	-25	-23	-4	-3
2005	12	NAVARREDONDA DE GREDOS	84	59	69	92	56	102	114	111	106	76	137	43	11	-10	23	98	49	67	70	20	40	64	89	105	88	60	30	18	35	87	63	-40	7	-9	-13	-40	-57	-38	-30	-22	-59	-65	-37	-14	-63	-94	-99
2006	1	NAVARREDONDA DE GREDOS	34	48	39	78	95	16	0	26	21	6	86	71	50	27	44	-3	44	58	118	143	135	126	86	44	19	106	3	13	-51	26	105	-17	-26	-28	-56	-44	-13	-35	-71	-62	-49	-44	-54	-63	-46	-35	-29
2006	2	NAVARREDONDA DE GREDOS	119	104	60	81	73	94	135	136	155	106	123	130	169	154	132	100	93	89	6	2	0	-24	13	25	40	-18	49	102				-37	-31	-35	-85	-97	-78	-55	-50	-43	-6	0	-34	-29	-35	-44	-9
2006	3	NAVARREDONDA DE GREDOS	88	76	73	50	-2	54	84	144	125	67	112	162	159	156	164	174	49	55	53	44	80	58	68	114	175	155	135	136	140	136	169	-95	-105	-27	-18	-79	-74	-14	-11	-10	-33	1	-15	-7	-5	-14	-11
2006	4	NAVARREDONDA DE GREDOS	163	168	177	153	98	103	87	122	150	106	131	155	157	119	122	116	83	125	160	158	105	79	100	169	206	208	212	145	158	189		11	-12	12	13	-12	20	6	-7	17	5	-41	-12	-18	33	7	0
2006	5	NAVARREDONDA DE GREDOS	202	184	180	104	127	164	141	145	155	184	186	172	215	207	218	243	247	214	209	180	188	144	133	171	208	185	210	228	245	250	171	-7	36	53	40	35	32	12	-2	8	37	40	31	54	60	67	75
2006	6	NAVARREDONDA DE GREDOS	166	212	210	200	222	229	235	226	204	189	216	204	191	175	185	170	164	187	216			256	257	195	222	216	207	210	229	233		-1	3	22	22	52	80	115	134	92	62	74	97	86	80	86	64
2006	7	NAVARREDONDA DE GREDOS	215	204	237	213	206	225	241	269	297	287	244	249	246	243	241	271	280	223	226	241	271	275	257	280	270	255	250	238	272	293	286	83	78	47	60	45	57	71	91	96	130	136	121	135	129	94	116
2006	8	NAVARREDONDA DE GREDOS	274	274	283	253	260	281	286	245	243	280	294	279	266	255	236	194	166	128	169	209	237	254	265	274	264	257	262	286	288	265	301	77	111	98	63	68	83	97	71	55	79	89	90	53	81	67	34
2006	9	NAVARREDONDA DE GREDOS	302	313	302	284	278	271	252	241	262	235	232	185	190	115	128	189	226	236	215	210	143	147	109	136	186	208	237	208	197	193		97	117	115	120	118	119	114	84	106	97	71	77	46	51	37	8
2006	10	NAVARREDONDA DE GREDOS	211	192	147	114	177	205	219	189	184	131	140	132	160	158	150	118	102	88	85	129	134	110	114	115	107	80	122	185	215	185	186	39	75	46	38	4	13	80	74	56	74	6	-15	-8	25	55	78
2006	11	NAVARREDONDA DE GREDOS	153	136	97	73	80	92	76	95	109	125	171	154	186	173	103	80	75	105	126	103	60	108			49	80	92	82	78	111		34	27	66	57	52	45	52	66	33	14	-11	-5	-7	6	35	-10
2006	12	NAVARREDONDA DE GREDOS	95	46	58	131	64	13	72	74	-11	20	64	76	90	96	76	105	100	60	4	-4	60	31	0	73	70	62	65	65	106	103	159	-20	4	-17	49	-17	-20	-17	-32	-36	-70	-75	-33	-42	-39	-54	-54
2007	1	NAVARREDONDA DE GREDOS	107	155	160	125	104	120	114	108	155	95	149	158	172	121	93	71	97	136	167	167	136	3	13	5	-24	-68	9	-19	4	42	45	-30	-33	-4	-2	-17	-29	-41	-22	-33	-40	-41	-26	-11	6	0	-10
2007	2	NAVARREDONDA DE GREDOS	69	47	26	51	56	52	67	49	84	100	88	94	130	80	98	85	59	43	47	16	81	98	62	66	68	110	148	111				-90	-50	-11	-7	-20	-28	-2	-7	-24	12	37	-28	-38	-33	-42	-2
2007	3	NAVARREDONDA DE GREDOS	126	165	158	139	95	77	74	81	117	128	151	130	120	109	114	104	100	136	35	22	2	66	92	134	115	48	80	61	72	104	81	-19	0	35	-10	-57	-3	-18	-26	-3	-28	-20	-32	-33	-25	-25	-25
2007	4	NAVARREDONDA DE GREDOS	13	45	62	39	23	30	11	47	50	101	80	106	109	138	138	153	135	126	145	129	135	164	179	175	88	53	94	89	115	91		-23	-30	-41	-33	-56	-15	-16	-15	0	-4	20	7	-4	0	0	13
2007	5	NAVARREDONDA DE GREDOS	83	86	96	125	118	131	184	200	199	198	204	191	138	93	140	195	205	226	218	171	113	127	129	108	111	97	119	128	158	172	130	-17	0	1	16	-2	1	9	26	38	37	19	18	9	0	-24	7
2007	6	NAVARREDONDA DE GREDOS	167	172	197	206	177	178	197		182	156	164	183	174	143	171	159	134	172	156	156	142	192	207	229	186	174	198	214	241	239		7	28	49	35	35	27	64		93	46	35	57	47	66	62	82
2007	7	NAVARREDONDA DE GREDOS	191	225	225	223	225	237	267	250	202	225	240	239	259				221	237	223	180	206	214	204	214	264	272	282	268	297	278	290	55	30	61	67	52	86	108	91	46	30	56	79	101
2007	8	NAVARREDONDA DE GREDOS	246	251	291	308	267	207	214	219	241		233	213	217	254	249	212	217	267	216	234	186	167	183	168	150	216	241	254	211	185	194	82	54	80	122	132	94	69	39	61		84	72	67	63	86	66
2007	9	NAVARREDONDA DE GREDOS	209	225	253	240			258	253	214	220	224	207	174	197	169	192	194	164	179	195	148	196	195	216	206	148	156	194	160	113		56	81	81	73			71	71	93	102	81	96	101	71	66	96
2007	10	NAVARREDONDA DE GREDOS	109	138	102	123		181	164	177	165	188	123	146	161	160	142	153	167	172	170	192	203	191	156	86	126	92	101	147	164	84	97	86	78	64	38		32	51	39	14	14	17	8	12	30	29	32
2007	11	NAVARREDONDA DE GREDOS	149	168	158	171	191	192	194	206	160	156	175	179	156	156	121	119	145	131	70	81	90	32	23	24	53	60	112	105	111	128		-42	5	5	7	10	5	11	22	22	0	-13	4	-15	-20	-26	-72
2007	12	NAVARREDONDA DE GREDOS	90	118	122	160	147	151	126	130	102	82	89	141	143	96	125	20	47	3	8	17	28	34	50	86	75	27	61	105	115	97		-15	-19	-9	-9	-14	5	18	-9	0	-33	-62	-27	-28	-61	-58	-88
2008	1	NAVARREDONDA DE GREDOS	95		22	53	77	167	96	137			72	62	75	54	85	54	114	165		181	166		157		74			138	147			-34		-36	-41	-5	8	-17	10			-44	-46	-48	-21	-40	4
2008	2	NAVARREDONDA DE GREDOS	82	77	38	59	131	122	125	126	125	105	116	65	30	15	71	77	18	39	78	107	91	98	84	54	113	129	136	117	131			-29	-18	-4	-22	-40	-32	8	0	0	-20	-45	-19	-20	-8	-14	-27
2008	3	NAVARREDONDA DE GREDOS	172	199	163	66	52	73	128	155	79	72	138	180	175	184	136	153	165	90	82	88	154	43	10	89	131	31	50	161	139	114	97	-5	4	7	-41	-54	-63	-18	-23	-23	-27	13	4	0	31	-6	-19
2008	4	NAVARREDONDA DE GREDOS	131	172	196	213	197	188	87	88	88	60	41	79	89	101	119	158	86	69	47	81	75	109	163	178	196	195	222	137	150	122		-4	2	17	8	-2	15	17	16	46	24	-31	-23	-19	-35	-15	19
2008	5	NAVARREDONDA DE GREDOS	172	189	214	224		190	170	97	121	57	99	139	133	134	122	127	147	99	114	152	155	171	131	88	86	108	119	100	130	124	114	-29	36	56	78		57	62	37	7	16	21	0	21	21	32	30
2008	6	NAVARREDONDA DE GREDOS	130	159	144	160	164	168	184	105	100	135	173	188	218	231	202	183	174	233	244	255	247	251	247	227	233	267	244	262	272	249		31	25	5	30	49	24	29	18	30	40	23	69	41	59	79	58
2008	7	NAVARREDONDA DE GREDOS	262	189	190	255	249	210	205	232	251	259	229	185	218	211	228	216	247	259	269	258	276	284	293	259	245	260	272	241	236	266	256	88	55	13	56	84	52	15	17	69	77	81	52	19	47	62	84
2008	8	NAVARREDONDA DE GREDOS	259	255	278	310	295	277	251	268	279	284	267	225	243	206	233	220	239	265	256	257	278	259	236	262		272	250	251	229	222	222	83	68	124	128	130	114	65	38	80	100	86	60	12	45	17	66
2008	9	NAVARREDONDA DE GREDOS	239	241	231	217	185	175	169	200	212	231	226	161	202	225	248	237	207	215	212	232	211	182	169	181	178	165	144	82	159	186		67	77	80	67	104	27	17	109	117	88	28	-9	-8	20	46	65
2008	10	NAVARREDONDA DE GREDOS	209	202	122	163	189	200	172		121	151	126	139	108								175	74	137	158	166	171	181	76	9	59	40	10	30	-17	-32	-4	3	48		-12	51	74	70	48
2008	11	NAVARREDONDA DE GREDOS	55	75	87	27	48	97	111	107	142	167	103	77	72	92	121	137	153	94	66	81	129	114	113	26	12	0	65	40	2	-7		-32	-28	-44	-16	-21	-33	-4	-16	-24	-1	7	-23	-30	-39	-51	-23
2008	12	NAVARREDONDA DE GREDOS	-11	-3	11	51	69	90	67	60	17	-4	34	10	39	-23	-20	40	66	76	133	158	174	161	132	102	128	82	1	17	70	91	49	-46	-68	-52	-8	19	11	5	2	-13	-44	-63	-75	-75	-61	-68	-34
2009	1	NAVARREDONDA DE GREDOS	114	102	65	75	58	22	-35	-47	-18	-35	46	105	18	70	54	69	100	99	97	-18	-4	66	87	63	6	1	22	58	118	52	15	-4	-1	16	-66	-74	-63	-107	-129	-141	-96	-100	-88	-33	-80	-55	-41
2009	2	NAVARREDONDA DE GREDOS	6	20	38	9	42	-12	-1	29	91	47	88	82	113	121	91	120	93	134	104	78	98	141	152	165	129	128	125	129				-25	-18	-53	-16	-17	-60	-68	-46	7	-22	-35	-50	-41	-44	-21	-44
2009	3	NAVARREDONDA DE GREDOS	69	41	29	18	2	70	126	198	148	168	194	164	189	183	155	167	105	147	165	193	158	123	119	145	177	175	192	112	35	71	96	-7	-16	-6	-30	-27	-22	14	-14	-14	-15	-5	-6	-6	8	17	13
2009	4	NAVARREDONDA DE GREDOS	117	136	166	177	200	160	83	149	144	54	50	62	153	99	73	89	76	85	105	139	149	176	193	192	133	55	121	105	171	104		-80	-5	-13	12	22	27	-8	-34	11	-14	-22	-18	-33	-2	-19	-27
2009	5	NAVARREDONDA DE GREDOS	103	145	178	188	218	235	225	206	193	118	127					191	173	177	196		250	223	118	124	126	158	185	197	211	228	244	2	-20	13	24	15	64	57	65	57	60	58					2
2009	6	NAVARREDONDA DE GREDOS	250	250	246	179	144	115	154	133	179	235	273	279	298	233	246	182	256	279	289	286	271	292	282	252	216	204	223	232	245	274		70	72	74	65	33	34	53	25	-4	62	72	94	121	105	92	114
2009	7	NAVARREDONDA DE GREDOS	278								254	264	286	293	289	253	241	273	216	248	274	244	299	244	238							298	307	95								88	89	88	85	115	75	48	101
2009	8	NAVARREDONDA DE GREDOS	228	244	269	288	277			235	210	213	243	257	254	257	258			271	276	292	287	295	298	274	221	238	288	279	268			64	29	61	106	117			97	78	74	83	107	123	102	119
2009	9	NAVARREDONDA DE GREDOS				267	233	256	254	244	239	245	230	231	194	207	150	132	105	95	133	165	171	175	184	198	228	201	189								88	83	106	113	114	102	90	96	79	77	40	4	-2
2009	10	NAVARREDONDA DE GREDOS										200	196	202	164	214	195	181	186	189	183	97	77	86	180	207	215	176	206	187	217	223	221										34	53	47	24	35	12	-5
2009	11	NAVARREDONDA DE GREDOS	215	111			33	80	79	57	53	89	114	146	144	142	138	114	141	148	130	139	92	90	144	161	102	120	83	88	36	-1		84	16			1	11	5	-1	-3	19	18	4	49	76	73	65
2009	12	NAVARREDONDA DE GREDOS	43	83	40	83	123	110	111	117	111	122	158	137	25	-36	-8	54	46	11	-23	11	52	49	65	64	11	31	87	109	86	70	41	-33	20	-6	-28	-32	54	0	-15	-20	-15	2	-10	-60	-80	-111	-71
2010	1	NAVARREDONDA DE GREDOS	13	65	64	36	47	38	-21	-42	-35	-42	52	36	56	50	86	92	107	114	100	70	78	106	58	31	12	27	-32	34	69	33	17	-30	-22	-7	-2	-5	-40	-78	-93	-115	-136	-85	-26	-39	-9	-37	6
2010	2	NAVARREDONDA DE GREDOS	56	96	113	85	69	110	101	45	27	24	6	-2	1	15	-22	45	67	7	18	46	51	46	30	91	73	71	81	78				-67	-72	-28	15	-3	-4	-7	1	-29	-62	-119	-123	-98	-131	-60	-34
2010	3	NAVARREDONDA DE GREDOS	61	79	89	99	31	-1	58	6	26	52	37	-27	44	63	106	102	116	137	105	101	113	134	105	96	56	83	123	161	97	70	107	-27	-14	0	9	-14	-34	-14	-82	-94	-100	-89	-56	-80	-55	-68	-19
2010	4	NAVARREDONDA DE GREDOS	75	119	64	98	105	144	111		151	119	149	172	35	98	76	91	114	85	109	118	119	122	129	164	173	196	213	212	196	176		-30	-51	-22	-24	-23	-29	-22		-26	-4	-20	4	2	8	39	30
2010	5	NAVARREDONDA DE GREDOS	154	175	82	50	83	134	95	98	81	126	118	81	65	54	102	146	167	192	192	187	191	201	216	163					188	231	258	42	20	-16	-34	-42	-29	0	0	3	-2	-19	-3	-1	-18	-9	-20
2010	6	NAVARREDONDA DE GREDOS									109	121	107	95	131	176	136	110	162	152	181	167	209	236	236	242																45	37	19	48	60	39	28	-6
2010	7	NAVARREDONDA DE GREDOS								269	269	271	295	277	270	244	246	254	251	276	276	276	246	239	236	272	257	260	264	299	288	286	291								164	114	111	105	107	76	80	41	56
2010	8	NAVARREDONDA DE GREDOS	280	279	259	265	256	252	286	277	274	287	283	279	214	223	249	186	194	234	241	275	257	271	273	268	299	305	281	268	293	296	266	117	86	76	87	90	84	123	149	122	134	104	86	68	36	55	79
2010	9	NAVARREDONDA DE GREDOS	188	209	230	262	260	253	176	167	202	219	227	247	249	268	282		167	151	185	159	172	179	165	173	157							89	60	80	99	103	98	79	41	69	53	91	98	107	93	114
2010	10	NAVARREDONDA DE GREDOS						204	148	139	108	104	87	125	167	154	134	153	104	143	160	176	179	158	163	172	119	187	221	182	128	96	44						43	81	86	26	17	14	13	38	24	4	-13
2010	11	NAVARREDONDA DE GREDOS	95	153	193	175	165	172	66	51	35	33	108	162	145	68	48	105	58	64	62	68	18	35	74	112	79	33	16	34	-22	38		22	6	12	32	24	15	-6	-12	-7	-25	-35	21	-4	-12	-28	-45
2010	12	NAVARREDONDA DE GREDOS	28	-3	14	31	61	111	76	99	86	124	155	148	92	108	19	51	89	97	103	69	82	38	0	2	20	93	137	106	91	40	48	-57	-63	-124	-127	20	53	49	46	31	41	29	23	9	-51	-93	-125
2011	1	NAVARREDONDA DE GREDOS	61	39	76	63	65	75	62	54	30	45	50	128	161	146	117	151	109	72	58	56	48	7	-17	24	48	50	40	34	40	0	-13	13	-19	-51	0	20	45	30	13	-17	-39	23	-9	-11	-14	-22	-7
2011	2	NAVARREDONDA DE GREDOS	9	71	92	133	145	131	135	128	107		134	108	30	18	32			84	61	89	44	37	155	163								-98	-80	-74	-51	-27	-9	-18	-30	-34		-35	-42	-32	-43	-49
2011	3	NAVARREDONDA DE GREDOS	32	12			9	57	79	22	32	93	36	71	56	29	81	46	110	158	176	155	114	35	21	46	90	96	88	85	115	152	156	-47	-43			-30	-36	-29	-13	0	-10	-3	-3	-16	-4	-10	-17
2011	4	NAVARREDONDA DE GREDOS	176	128	94	132	177	182	200	232	221	205	156	180	201	216	209	136	139	135	90	102	85	55	86	122	135	137	159	164	98	73		24	74	35	35	51	77	56	70	48	19	2	12	8	28	27	15
2011	5	NAVARREDONDA DE GREDOS	105	124	156		143	137	111	171	191	193	197	189								164	178	196	197	223	226	201	168					43	33	31		6	84	14	-8	41	70	63	61
2011	6	NAVARREDONDA DE GREDOS																236	235	216	260	264	273	245	250	240	259	276	280	277	264	273																	68
2011	7	NAVARREDONDA DE GREDOS	289	263	232	237	267	267	218	242	243	266	253	233	190	228	257	277	230	233	210	256	281	227	256	253	264	275	243	280	277	279	288	74	108	86	56	71	75	38	20	59	56	76	71	41	38	51	85
2011	8	NAVARREDONDA DE GREDOS											282	266	265	282	282																											132	114	104	89	93
2011	9	NAVARREDONDA DE GREDOS			200	233	221	239	278	274	280	256	249	252	257	244	243	239	260	213	198	226	221	222	220	230	208	221	220	202	195	190				41	62	26	58	69	86	94	83	61	50	91	108	99	97
2011	10	NAVARREDONDA DE GREDOS	172	192	232	232	253	258	176	180	201	215								219														77	56	44	48	56	67	35	19	16	53
2011	11	NAVARREDONDA DE GREDOS																							88	97	129	159	154	156	147	144
2011	12	NAVARREDONDA DE GREDOS	144	35	75	52	66	114	177	178	132	53	61	90	92	89	95	83	59	53	74	85	156	198	181	115	153	103	140	127	67	128		-15	-10	-42	-48	25	-14	-12	-7	-9	-39	-14	-12	-19	-4	-7	-8
2012	1	NAVARREDONDA DE GREDOS	61	73	137	133	178	151	158	164	163	119	104	109	98	52	50	-2	64	105	144	117	117	142	138	125	152	96	6	76	31	104	116	13	-29	-36	-31	-13	-10	-23	-22	-18	-30	-40	-43	-32	-47	-34	-42
2012	2	NAVARREDONDA DE GREDOS	87	-11	-25	4	16	37	49	-26	56	65	36	0	15	56	45	50	68	114	121	103	119	131	129	134	155	149	182	171	154			-51	-96	-98	-104	-89	1	-58	-90	-73	-89	-126	-141	-117	-38	-41	-30
2012	3	NAVARREDONDA DE GREDOS	129	46	115	90	135	109	128	133	169	166	173		170	187	181	113	139	77	77	62	25	119	128	172	142	139	126	133	133	142	133	-14	0	-11	17	-34	-38	-52	-5	-24	-24	-8		6	1	33	-11
2012	4	NAVARREDONDA DE GREDOS	153	138	81	67	67	28	42	150	190	121	135	123	61	52	45	67	140	59	54	113	118	140	134	125	111	69	110	66	66	97		1	0	30	8	-14	-43	-29	-32	-19	2	-16	2	-16	-8	-26	-36
2012	5	NAVARREDONDA DE GREDOS	92	79	69	94	132	149	135	198	208	232	240	246	259	241	242	234	224	204	102	81	107	184	213	230	227	195	207	196	236	235	255	-22	10	29	7	-8	-1	-9	46	35	77	105	109	103	92	44	60
2012	6	NAVARREDONDA DE GREDOS		198	208	240	257	237	215	193	212	214	180	182	200	231	246	257	251	202	203	226	237	237	292	310	325	326	300	274	247	202			115	62	43	45	67	59	25	10	86	57	26	0	52	58	51
2012	7	NAVARREDONDA DE GREDOS	211	242	273	250	223	253	260	255	258	265	225	284	296	254	277	267	279	320	318	289	286	307	312	293	269	260	228	234	250	278	290	49	36	80	73	63	29	61	33	51	48	47	34	71	71	29	83
2012	8	NAVARREDONDA DE GREDOS	295	293	297	273	184	226	243	275	331	344	327	279	277	258	182	256	316	306	285	302	314	305	305	276	257	257	262	296	261	235	231	74	72	71	71	49	25	83	113	157	168	120	87	51	91	46	45
2012	9	NAVARREDONDA DE GREDOS	239	234	231	229	238	248	261	254	221	235	236	276	216	280	266	279	261	268	244	221	239	248	184	201	168	149	90	110	96	192		31	47	41	47	76	89	104	84	91	78	63	77	57	35	81	96
2012	10	NAVARREDONDA DE GREDOS	207	213	229	196	252			266	262	243	190	168	192	145	148	191	160	88	96	138	157	204	191	120	96	135	94	64	133	34	123	-1	31	30	31	34			86	78	90	58	44	10	17	-28	12
2012	11	NAVARREDONDA DE GREDOS	115	138	157	98	85	74	75	86	107	74	13	102	124	130	88	101	68	69	131	123	65	116	106	117	117	71	12	27	-1	-2		1	21	61	-10	-18	-24	-21	66	30	0	-19	-54	-32	13	69	66
2012	12	NAVARREDONDA DE GREDOS	-13	46	121	54	37	98	81	81	130	115	119	99	86	86	108	108	80	103	95	115	79	186	188	134	71	102	129	142	96	69	84	-84	-96	-56	-10	-28	-35	12	-49	-61	-28	-34	-28	-22	41	32	26
2013	1	NAVARREDONDA DE GREDOS	62	64	89	125	181	197	175	93	76	100	103	69	-3	27	41	28	87	89	55	13	4	-11	11	38	62	119	79	133	159	161	181	0	-16	-29	-33	-5	0	-16	-48	-19	1	-25	-20	-43	-34	-33	-10
2013	2	NAVARREDONDA DE GREDOS	145	26	57	136	122	35	39	44	67	82	-13	21	50	148	154	121	80	73	53	112	84	71	-7	20	25	48	-28					1	-36	-45	-39	-6	-34	-57	-52	-46	-46	-58	-54	1	-35	-26	-26
2013	3	NAVARREDONDA DE GREDOS	49	53	43				116	53	94	64	95	105	8	52	91	65	105	105	90	121	128	85	42	77	95	90	102	146	141	131	104	-47	-82	-12				19	5	-1	-6	-2	-33	-61	-67	-69	3
2013	4	NAVARREDONDA DE GREDOS	90	105	43	86	26	36	100	106	135	171	98	155	192	190	193	205	238	235	142	173	182	153	139	155	182	134	87	47	23	61		-3	-11	-9	-15	-32	-47	-42	12	14	25	2	-25	-13	77	52	24
2013	5	NAVARREDONDA DE GREDOS	98	101	148	179	180	188	181	204	186	205	203	192	217	180	101	101	63	58	49	102	118	179	201	196	209	190	157	135	103	146	156	-5	-13	-13	-15	4	40	64	67	61	46	16	17	28	45	-6	1
2013	6	NAVARREDONDA DE GREDOS	171	193	216	219	218	186	109	130	147	213	227	246	265	265	272	271	187	96	149	213	206	247	257	254	278	260	238	251	254	268		0	19	29	43	69	76	15	5	54	34	68	86	103	102	68	97
2013	7	NAVARREDONDA DE GREDOS	269	268	283	288	288	288	321	329	330	308	258	265	241	228	243	254	274	276	275	281	248	255	264	302	275	246	178	200	252	272	279	105	108	92	120	130	144	132	126	145	131	104	113	98	79	80	101
2013	8	NAVARREDONDA DE GREDOS	304	273	296	298	307	269		242	283	325	309	307	276	278	300	310	278	311	333	326	345	299	312	298	296	284	250	269	212	238	273	157	91	45	71	102	105		43	79	104	136	146	116	123	142	129
2013	9	NAVARREDONDA DE GREDOS	264	271	285	264	227	215	184	237	241	234	200	263	254	279	266	270	263	260	240	264	264	254	251	243	205	214	169	152	162	176		69	92	102	119	92	74	69	53	48	66	63	39	60	72	77	79
2013	10	NAVARREDONDA DE GREDOS	240	212	173	199	177	186	226	226	203	227	216	207	194	201	211	229	200	178	141	162	121	117	160	125	118	143	199	158	99	99	171	98	132	116	65	46	36	33	40	45	39	32	31	3	43	62	64
2013	11	NAVARREDONDA DE GREDOS	169	207	185	94	115	221	180	152	110	137	173	189	101	127	52	20	11	28	54	59	67	77	40	31	55	62	62	-10	85	64		18	47	38	38	74	36	24	31	-19	24	18	40	39	-14	-31	-34
2013	12	NAVARREDONDA DE GREDOS	64	102	78	103	135	152	151	144	91	114	111	108	80	103	121	115	78	103	69	18	105	136	116	77	42	34	121	51	57	79	87	-69	-77	-41	-15	-26	-27	-31	-22	-37	-42	-22	-31	10	-16	-15	1
2014	1	NAVARREDONDA DE GREDOS	84	94	73	48	109	95	117	132	149	130	162	104	43	52	82	59	18	71	1	54	60	25	60	118	112	126	47	67	19	28	41	10	42	26	-42	-43	7	36	40	25	15	8	6	-19	-1	14	-43
2014	2	NAVARREDONDA DE GREDOS	38	70	37	53	79	81	68	80	56	10	36	98	146	108	44	81	95	60	129	145	79	85	77	48	107	68	78	77				-40	-65	-31	-43	2	0	-25	-16	-43	-47	-38	-63	34	30	-11	-48
2014	3	NAVARREDONDA DE GREDOS	65	76	31	71	153	191	168	138	123	139	126	125	95	122	158	178	200	170	164	153	159	106	109	111	64	61	66	27	28	79	60	1	28	-19	-21	15	-1	13	17	-11	-29	-10	-1	-29	-32	-21	-7
2014	4	NAVARREDONDA DE GREDOS	74	59	71	100	160	202	195	221	234	206	210	194	183	176	185	214	203	228	200	148	101	149	146									35	2	-10	-13	45	27	36	39	53	65	41	31	38	44	60	49
2014	5	NAVARREDONDA DE GREDOS							187	219	213	250	222	235	184	194	195	194	183	204	135	112	75	105	121	133	145	168	156	132	140	171	141							50	60	66	76	61	39	22	17	30	47
2014	6	NAVARREDONDA DE GREDOS	180	214	232	213	217	199	142	208	210	223		250	274	273	222	217	209	252	211	197	195	192	178	176	223	227	239	252	220	262		5	27	43	46	28	98	70	88	62	35		95	102	90	43	24
2014	7	NAVARREDONDA DE GREDOS	227	175	143	232	241	210	208	253	230	240	234	264	280	285	288	281	298	256	178	202	238	280	303	255	255	271	285	298	239	285	285	75	73	54	48	76	80	68	48	63	38	26	64	85	96	114	127
2014	8	NAVARREDONDA DE GREDOS	271	229	250	263	283	297	284	274	256	290	292	288	238	253	278	248	272	264	287	265	264	236	241	285	300	284	305	302	271	238	270	84	89	64	61	73	82	93	97	98	91	85	85	74	44	68	70
2014	9	NAVARREDONDA DE GREDOS	286		276	284	285	256	181	223	222	232	242	245	243	226	202	162	137	162	135	184	196	177	158	160	167	177	142	126	151	181		118		115	85	87	93	80	71	82	89	79	70	89	69	74	103
2014	10	NAVARREDONDA DE GREDOS	182	190	201	214	215	208	202	206	122	164	139	81	116	111	188	170	185	209	210	243	247	211	201	208	192	192	200	183	191	185	203	71	86	71	60	36	34	51	108	90	77	51	58	37	19	17	102
2014	11	NAVARREDONDA DE GREDOS	201	126	121	43	48	87	127	106	45	82	79	119	128	89	76	64	66	131	112	129	152	151	109	122	143	95	35	40				62	15	15	-1	-14	-12	-10	-16	-2	-41	25	2	49	-3	-11	-2
2014	12	NAVARREDONDA DE GREDOS				45	51	31	47	92	65	134	128	137	39	27	65	61	120	179	172	138	107	105	103	84	46	125	112	51	33	99	122				-28	-34	-55	-42	-51	-28	-34	-26	-13	13	-5	-18	-10
2015	1	NAVARREDONDA DE GREDOS	118	134	164	162	153												53	64	-6	6	-13	4	35	61	95	96	79	140	84	67	43	-30	-13	-1	9	-19
2015	2	NAVARREDONDA DE GREDOS	-2	13	7	-40	-23	-7	-39	36	40	37	18	60	80	78	64	74	12	27	75	26	62	97	114	31	51	123	102	119				-58	-38	-48	-76	-77	-119	-111	-116	-97	-36	-32	-57	-48	2	6	-11
2015	3	NAVARREDONDA DE GREDOS	149	187	186	106	120	152	166	193	209	220	208			80	71	87	46	11	34	56	42	47	40	32	39	86	155	205	190	219	229	33	34	7	-39	-66	-27	3	-7	-8	-2	-5			-41	-76	-85
2015	4	NAVARREDONDA DE GREDOS								83	40	96	133	118	131	157	119	115	146	134	145	140	128	149	203	137	132	117	83	144	160	175									-3	-5	11	-7	20	46	53	30	35
2015	5	NAVARREDONDA DE GREDOS	153	201	168	171	160	175	193						272	250	185	204	237	241	152	161	148	156	168	167	187							47	84	91	55	1	-19	43						148	46	-5	16
2015	6	NAVARREDONDA DE GREDOS			250	238	239	250	252	258	240							178	216	224	249	252					245					275				102	116	99	89	114	109	87							33
2015	7	NAVARREDONDA DE GREDOS	255	252									307	319	305	310	335	336	297	278	301	277	312	303	318	284	271	315	321	328	315	297	259	138	109									99	120	134	142	146	160
2015	8	NAVARREDONDA DE GREDOS	247	295	273	292	312	318	323	311	315	329	305	274	223	235	229	222	254	260	277	309	289	256	223	195	231	266	283	295	273	269	254	86	124	159	96	141	151	147	118	81	126	124	98	68	81	44	87
2015	9	NAVARREDONDA DE GREDOS	242	248	217	199	192	172	203	245	250	257	254	228	231	219	187	199	157	177	208	261	264	262	222	228	225	248	249	194	167	186		85	86	43	50	39	65	44	55	74	83	74	101	83	48	54	62
2015	10	NAVARREDONDA DE GREDOS	206	215	224	195	158	201	172	166	183	185	189	168	133	173	200	163	126	106	135	148	140	173	172	126	153	125	125	99	178	163	114	41	42	64	85	61	34	10	-7	1	50	35	49	16	-14	-13	3
2015	11	NAVARREDONDA DE GREDOS	126	90	113	118	157	201	190	200	212	218	225	191	189	177	177	172	195	186	202	172	87	42	32	89	106	112	124	127	163	190		79	39	29	37	44	53	75	58	49	54	56	41	19	24	25	5
2015	12	NAVARREDONDA DE GREDOS	174	147	167	163	170	138	84	108	111	96	91	104	112	98	149	136	166	180	167	111	111	147	133	137	135	136	107	64	95	135	97	15	6	10	29	25	13	41	7	-9	-2	-3	1	-23	37	36	33
2016	1	NAVARREDONDA DE GREDOS	116	58	94	128	25	51	116	101	88	71	60	31	120	68	35	53	109	72	68	67	105	150	156	159	136	112	128	41	28	96	170	15	-21	-19	7	-26	-27	45	40	9	32	-7	-20	-34	22	-38	-70
2016	2	NAVARREDONDA DE GREDOS	206	170	103	99	122	107	38	112	108	104	82	90	106	39	13	10	78	39	63	101	96	123	161	143	75	49	-6	14	57			21	29	-20	-46	-25	-31	-22	-10	6	29	34	45	36	-31	-49	-100
2016	3	NAVARREDONDA DE GREDOS	122	119	126	139	33	37	24	60	54	56	61	126	133	121	126	115	137	139	74	74	55	62	70	167	143	170	122	132	159	162	50	-42	-9	-8	-19	-33	-54	-36	-44	-34	-31	-40	-57	-45	-49	-32	-31
2016	4	NAVARREDONDA DE GREDOS	87	138	76	73	68	145	178	102	146	79	52	89	109	122	125	105	116	127	88	64	108	96	140	137	153	182	175	92	145	155		-49	-36	-2	3	1	-20	-12	-23	-24	-8	-7	4	0	40	39	19
2016	5	NAVARREDONDA DE GREDOS	127	196	207	230	169	110	102	82	87	57	89	112	104	107	147	193	178	210	198	206	206	164	172	197	170	182	197	127	176	155	194	-18	-7	29	57	59	56	24	26	28	21	10	5	31	45	34	15
2016	6	NAVARREDONDA DE GREDOS	234	235	217	219	211	221	254	301	287	234	238	273	263	225	144	114	158	186	224	256	262	279	276	256	243	229	264	277	276	277		-7	6	41	35	50	82	68	65	102	90	53	49	94	74	32	39
2016	7	NAVARREDONDA DE GREDOS	278	290	303	273	269	253	213	264	281	320	320	272	240	271	266	289	293		332	308	307	267		311	316	334	318	315	332	282	275	86	80	113	118	109	99	110	114	91	118	98	68	35	34	52	103
2016	8	NAVARREDONDA DE GREDOS	287	301	309	322	296	335	312	310	327	243	285	286	294	285	303	297		312	299	304	298	303	294	275	287	251	302	303	294	280	267	101	119	128	107	69	65	95	98	113	61	43	76	88	97	98	100
2016	9	NAVARREDONDA DE GREDOS	276	276	300	323	340	349	333	304	272	265	255	251	178	108	122	203	216	231	242	242	250	221	214	250	236	244	235	199	198	222		110	114	126	140	137	155	141	93	90	75	101	111	40	27	30	42
2016	10	NAVARREDONDA DE GREDOS	220	216	213	225	246	252	259	236	237	230	249	108	102	162	173	168	129	137	161	181	151	122	122	86	146	195	203	216	202	204	204	67	66	78	75	65	69	56	66	56	40	37	53	47	13	2	38
2016	11	NAVARREDONDA DE GREDOS	185	182	164	104	91	84	60	89	117	123	172	126	119	114	113	168	184	107	135	88	95	43	23	16	8	34	37	83	71	63		52	40	33	73	6	-13	-12	-28	-1	-20	-22	-7	20	-20	-28	-10
2016	12	NAVARREDONDA DE GREDOS	81	86	65	73	74	132	126	83	110	137	127	129	103	47	79	21	52	60	88	35	78	131	137	124	153	149	144	138	137	156	153	25	-6	-6	55	33	16	8	6	0	1	-19	5	-17	-16	0	-3
2017	1	NAVARREDONDA DE GREDOS	128	81	129	98	98	129	121	147	129	89	141	143	55	36	47	98	74	4	21	2	47	72	54	95	114	90	40	43	71	112	110	-36	-25	19	24	-13	-26	-41	-21	-27	-3	5	1	-32	-55	-45	-31
2017	2	NAVARREDONDA DE GREDOS	99	100	80	123	61	107	89	74	110	58	17	44	61	43	82	105	114	76	73	98	132	146	107	145	189	186	146	114				27	-17	-2	46	-15	-3	-16	-53	-29	-40	-15	4	-6	-8	3	-14
2017	3	NAVARREDONDA DE GREDOS	159	171	63	48	119	122	180	208	222	211	229	106	52	108	143	125	135	171	201	204	112	92	22	40	67	37	86	112	140	138	156	-17	-13	-34	-71	-5	23	7	3	50	55	41	-14	-19	17	9	-5
2017	4	NAVARREDONDA DE GREDOS	116	167	181	175	137	176	176	174	165	181	215	226	219	205	223	201	218	200	177	107	141	160	183	194	180	161	92	98	113	124		-1	-27	-8	3	-3	-18	18	17	34	20	32	52	45	45	29	35
2017	5	NAVARREDONDA DE GREDOS	163	200	197	205	148	165	197	219	189	164	92	102	137	148	197	218	221	142	180	210	207	220	233	239	246	249	203		168	177	185	-38	6	40	71	19	-6	17	58	82	48	33	41	44	22	55	82
2017	6	NAVARREDONDA DE GREDOS	220	247	229	203	211	222	233	260	263	263	285	279	285	318	317	311	324	321	278	260	276	289	304	295	232	248	227	206	164	146		80	94	71	53	23	57	56	106	95	106	130	124	130	144	139	119
2017	7	NAVARREDONDA DE GREDOS	187	241	264	256	236	191	174	223	254	262	288	319	338	332	297	288	298	253	275	231	262	272	277	269	269	290	314	316	312	311	260	-6	42	89	111	118	118	78	61	94	84	82	105	148	163	135	140
2017	8	NAVARREDONDA DE GREDOS	271	270	317	309	321	298	321	243	231	212	265	262	273	276	282	299	292	318	304	302	301	315	301	284	283	263	209	188	162	200	222	83	89	100	121	130	112	113	58	46	7	45	70	103	130	124	90
2017	9	NAVARREDONDA DE GREDOS	231	243	272	264	284	265	245	277	185	211	245	227	259	262	176	177	226	182	232	223	237	222	225	243	235	221	222	231	219	247		75	36	92	80	95	108	60	67	62	22	66	74	73	69	21	3
2017	10	NAVARREDONDA DE GREDOS	231	246	272	237	262	259	228	254	229	229	214	236	251	268	228	204	142	94	136	197	188	182	188	196	215	236	229	220	205	166	159	70	81	87	98	92	65	47	57	55	64	64	72	83	81	110	82
2017	11	NAVARREDONDA DE GREDOS	144	110	139	99	111	105	144	100	54	119	170	168	102	181	185	183	182	177	172	182	181	172	143	153	119	116	147	88	63	32		20	80	53	40	-9	-29	-23	-8	-29	11	-2	6	-28	-31	16	18
2017	12	NAVARREDONDA DE GREDOS	16	15	28	85	131	138	148	95	76	80	59																					-83	-88	-70	-71	-47	-45	-17	23	48	36	-55
2018	1	NAVARREDONDA DE GREDOS					66	-4	-6	21	44	68																										-14	-34	-36	-103	-110	-50
2019	5	NAVARREDONDA DE GREDOS																		111	147	155	160	199	223	185	179	208	219	206	204	246	244
2019	6	NAVARREDONDA DE GREDOS	255	266	264	227	129	160	151	187	202	196	147	191	200	177	198	227	221	216	224	219	213	230	206	210	233	245	256	303	316	294		96	103	124	79	22	-9	12	21	51	25	14	-10	52	38	19	60
2019	7	NAVARREDONDA DE GREDOS	263	255	251	219	231	242	239	214	206	253	319	318	241	269	285	280	258	269	288	299	303	290	272	284	270	241	198	251	265	243	267	118	108	130	124	111	119	106	73	51	86	107	149	121	92	112	125
2019	8	NAVARREDONDA DE GREDOS	279	277	288	292	294	300	195	269	263	245	226	204	251	283	287	308	308	282	270	247	230	256	262	282	250							115	97	119	108	113	105	113	97	79	70	81	33	52	85	115	119
2019	9	NAVARREDONDA DE GREDOS											188	210	180	138	179	180	210	213	217	172	127	168	219	223	203	240	233	250	251	248												65	72	91	107	104	104
2019	10	NAVARREDONDA DE GREDOS	195	206	234	240	240	239	249	267	246	241	210	202	179	137	123	175	180	182	146	63	71	103	55	142	187	197	198	205	176	140	174	86	34	43	59	54	58	85	95	63	59	109	131	91	12	-4	3
2019	11	NAVARREDONDA DE GREDOS	132	134	84	135	53	84	61	49	57	18	78	86	109	31	0	46	57	36	47	33	65	109	27	77	128	136	93	109	111	128		95	66	56	23	10	15	-13	-20	-12	-11	2	-11	23	-17	-28	-27
2019	12	NAVARREDONDA DE GREDOS	28	25	56	39	56	88	127	98	116	129	50	64	65	82	100	51	34	83	85	87	122	88	139	170	174	145	155	191	191	178	185	-18	-7	-30	-1	-4	-7	-13	0	-17	-14	-8	-1	29	-11	-20	23
2020	1	NAVARREDONDA DE GREDOS	190	178	84	77	125	148	164	156	123	54	83	151	130	107	99	79	90	118														22	16	-10	-36	-35	4	8	21	7	-37	-63	-58	-31	-39	7	18
2008	6	BARCO DE AVILA					196	208	206	157	166	195	213	223	250	253										259	296	294	300	306	302	294						88	48	50	42	60	57	48	51	68	60	94
2008	7	BARCO DE AVILA	292	216	223	264	263	227	227	267	273	282	263	223	249	283	286	279	299	326	321	290	308	322	322	270	265	268	283	264	275	278	286	112	89	49	59	90	100	38	35	64	71	87	95	48	78	97	124
2008	8	BARCO DE AVILA	279	326	329	335	318	298	272	286	312	313	273	249	263	233	255	239	263	275	264	290	293	283	275	286	304	303	303	300	285	229	260	109	73	124	131	133	95	76	69	90	109	102	91	45	57	26	76
2008	9	BARCO DE AVILA	269	253	240	216	183	192	237	246	255	274	243	180	209	244	273	261	237	231	264	268	240	211	210	209	200	203	209	186	221	219		77	76	88	97	111	70	36	68	124	104	62	9	16	33	46	73
2008	10	BARCO DE AVILA	234	220	146	178	212	207	150	148	148	220	201	184	161	207	215	215	198	173	192	200	184	82	150	163	188	203	205	95	59	96	71	31	40	-3	-17	2	4	37	64	4	55	119	95	66	46	56	56
2008	11	BARCO DE AVILA	106	105	105	54	92	111	128	112	139	156	124	101	102	113	127	120	135	97	103	117	134	135	126	77	37	35	53	55	35	35		5	-5	-16	23	6	-17	-10	0	-20	5	31	40	-20	-44	-40	-38
2008	12	BARCO DE AVILA	28	51	56	97	117	96	107	90	42	42	54	54	55	16	1	61	92	117	108	156	182	194	177	139	131	86	62	93	105	137	107	-12	-34	-30	21	47	3	35	26	3	-32	-71	-35	-50	-16	-31	-44
2009	1	BARCO DE AVILA	117	120	79	81	78	46	8	-15	-11	14	84	95	40	73	84	80	114	144	102	28	42	111	114	85	57	54	66	116	132	97	68	26	31	47	-32	-67	-21	-75	-98	-107	-80	-90	-88	-8	-54	-23	-14
2009	2	BARCO DE AVILA	65	53	38	52	61	27	45	92	104	78	97	121	136	134	155	134	126	154	147	136	123	133	154	166	176	188	186	139				-5	-6	-30	9	3	-21	-30	-25	29	-22	-51	-38	-35	-44	-29	-28
2009	3	BARCO DE AVILA	82	89	97	69	67	97	147	197	173	189	200	205	215	206	201	214	192	209	208	200	197	183	191	188	185	210	214	71	69	104	99	27	26	8	9	10	24	26	-2	-17	-10	-8	-7	14	13	19	21
2009	4	BARCO DE AVILA	131	155	191	198	205	178	121	172	168	83	100	115	171	106	66	90	104	111	145	160	169	190	223	212	127	109	137	146	184	130		-60	-28	-19	-5	18	47	9	-30	-1	10	11	-2	-23	18	11	12
2009	5	BARCO DE AVILA	143	218	226	227	238	249	248	224	204	179	161	159	184	151	191	207	190	213	242	275	263	262	177	174	163	195	238	272	290	298	292	28	-1	21	39	15	61	72	66	73	85	94	51	28	65	35	18
2009	6	BARCO DE AVILA	294	291	269	224	173	139	165	155	177	236	292	315	324	280	286	219	288	314	311	294	293	302	277	250	222	231	249	238	261	283		80	77	82	107	73	79	62	50	18	100	79	96	104	149	132	134
2009	7	BARCO DE AVILA	288	290	281	269	263	263	267	288	295	302	290	303	288	258	285	285	230	277	312	285	317	266	231	261	317	320	292	301	295	314	308	118	113	92	119	76	84	60	78	92	117	101	81	99	107	55	80
2009	8	BARCO DE AVILA	236	262	299	303	296	287	280	275	235	268	289	304	295	317	318	320	325	317	310	307	315	320	323	263	248	288	310	321	318	334	311	87	55	69	95	110	117	92	100	107	102	107	132	150	120	145	129
2009	9	BARCO DE AVILA	260	265	291	270	275	297	305	309	299	305	282	276	234	222	189	182	153	155	192	216	217	237	234	256	256	253	236	236	191	178		142	92	68	71	87	97	122	151	132	111	94	93	79	64	15	15
2009	10	BARCO DE AVILA	197	236	244	237	243	217	187	194	210	228	236	245	220	230	221	186	208	220	194	136	97	128	197	210	203	227	236	239	230	218	231	90	53	30	65	105	135	132	97	59	67	75	50	20	43	9	-30
2009	11	BARCO DE AVILA	233	126	170	128	77	130	123	113	113	143	145	153	156	147	138	172	158	153	166	155	138	114	140	179	105	145	86	91	71	61		62	28	1	31	48	52	39	34	16	51	41	25	58	96	106	107
2009	12	BARCO DE AVILA	70	125	74	91	114	95	114	104	129	145	140	147	32	-7	43	70	101	51	13	49	85	90	115	103	56	37	89	126	122	100	76	-13	64	39	8	-19	65	36	1	-6	-21	-30	-38	-43	-58	-91	-35
2010	1	BARCO DE AVILA	62	78	79	88	74	50	-1	-7	4	-3	65	72	87	85	109	97	135	123	114	97	102	122	125	58	44	78	14	87	63	67	76	-5	-8	31	30	15	-2	-37	-80	-107	-96	-36	-22	-13	23	-13	48
2010	2	BARCO DE AVILA						109	108	100	89	55	27	48	26	38	46	101	67	45	68	65	92	79	72	88	99	86	141	101									-8	-17	26	7	-20	-63	-70	-76	-92	-19	16
2010	3	BARCO DE AVILA	89	144	103	117	83	81	91	31	50	62	67	12	69	93	134	165	168	170	164	149	151	175	156	131	74	73	136	179	111	105	117	18	7	46	8	44	26	27	-28	-54	-76	-64	-41	-68	-26	-53	-24
2010	4	BARCO DE AVILA	99	133	88	119	176	172	147	169	172	187	195	154	125	135	149	152	156	144	172	193	179	152	177	187	222	242	249	243	214	198		9	-18	9	-1	-23	12	36	-11	-20	38	35	6	51	50	85	74
2010	5	BARCO DE AVILA	187	194	121	97	126	158	129	111	123	127	147	116	75	103	142	175	212	235	236	244	279	281	256	217	155	205	213	196	224	265	286	78	42	34	7	-30	-23	32	3	68	44	9	44	14	17	37	2
2010	6	BARCO DE AVILA	287	282	279	294	277	246	242	193	156	163	142	145	188	215	174	154	220	203	228	218	238	284	305	300	244	260	261	252	292	310		109	123	120	89	101	103	76	88	90	85	72	87	88	73	44	31
2010	7	BARCO DE AVILA	309	272	267	311	316	330	330	314	317	326	322	296	274	264	274	285	314	318	306	299	270	265	290	301	300	318	331	340	320	319	318	125	134	140	122	147	134	158	204	132	133	123	103	85	99	66	78
2010	8	BARCO DE AVILA	299	290	296	295	298	308	330	311	316	320	316	288	247	256	275	248	244	268	281	300	316	293	266	299	314	313	305	310	312	321	306	107	97	105	103	86	105	130	162	145	152	111	66	90	55	57	87
2010	9	BARCO DE AVILA	226	259	290	290	286	254	189	196	245	281	300	301	299	308	300	204	212	194	251	226	222	227	181	207	200	195	209	234	232	223		136	96	102	117	116	91	121	89	82	59	86	90	89	101	120	136
2010	10	BARCO DE AVILA	238	208	139	164		207	186	190	148	138	130	167	180	190	178	152	139	161	185	213	204	173	185	173	142	185	222	190	157	99	103	43	44	102	38		54	58	132	74	54	42	44	71	46	26	-2
2010	11	BARCO DE AVILA	119	169	203	204	207	188	107	116	93	92	123	163	120	99	72	105	99	87	81	90	73	62	96	114	82	64	55	58	48	46		49	4	13	33	30	25	26	-2	57	-15	-29	1	35	29	-4	-21
2010	12	BARCO DE AVILA	60	37	50	85	100	130	123	110	142	176	207	162	138	109	31	52	115	102	95	73	103	88	46	35	36	59	103	110	140	100	104	-23	-34	-87	-110	53	98	67	84	69	52	36	21	53	-32	-60	-97
2011	1	BARCO DE AVILA	102	94	98	86	97	117	99	96	64	69	99	119	159	132	153	127	122	112	122	95	48	39	53	95	71	76	77	33	60	16	23	24	1	-29	20	62	93	74	56	20	-10	57	15	0	-29	-15	-10
2011	2	BARCO DE AVILA	38	58	124	151	166	168	158	135	133	140	129	118	74	44	66	44	62	95	83	110	102	98	170	169	200	175	83	75				-52	-68	-53	-28	-24	-12	-24	-34	-34	-28	-27	-28	7	-8	-1	-7
2011	3	BARCO DE AVILA	42	37	49	42	89	118	140	119	105	163	101	117	85	80	112	84	137	168	180	176	163	124	81	130	142	128	91	107	141	151	199	-32	3	-52	-48	-16	0	-26	17	50	4	42	37	29	41	28	12
2011	4	BARCO DE AVILA	218	190	104	160	240	245	259	262	231	196	181	204	228	231	203	207	206	202	154	145	138	124	138	160	174	166	202	204	171	157		51	91	68	69	60	124	102	78	64	39	20	14	39	39	29	21
2011	5	BARCO DE AVILA	163	188	191	191	190	187	144	188	245	257	268	245	245	229	210	233	194	199	195	224	238	248	246	272	263	243	208	236	223	202	218	73	56	59	35	21	64	84	21	27	78	96	99	79	79	34	36
2011	6	BARCO DE AVILA	191	194	224	226	228	172	154	202	189	209	239	264	255	262	275	249	259	237	289	287	292	275	271	303	321	322	309	283	278	298		59	11	49	66	84	86	78	55	45	67	54	77	83	70	89	82
2011	7	BARCO DE AVILA	301	292	256	275	282	279	228	262	258	276	275	255	221	249	287	286	246	252	237	286	281	282	277	269	285	307	301	311	295	302	303	78	133	106	77	100	115	60	47	105	68	74	80	76	74	76	103
2011	8	BARCO DE AVILA	286	228	276	308	277	260	286	282	311	331	332	322	280	289	306	309	290	298	323	338	244	229	251	270	249	207	258	265	269	257	188	112	129	100	97	129	104	127	88	73	93	149	146	133	111	107	127
2011	9	BARCO DE AVILA	201	188	219	219	238	278	299	285	295	253	249	294	311	300	284	266	267	214	239	280	268	260	222	226	260	278	274	261	255	252		128	93	92	79	73	71	82	70	68	77	84	67	92	106	123	111
2011	10	BARCO DE AVILA	244	261	259	267	275	271	197	197	210	266	290	290	292	274	261	256	243	233	217	176	203	192	139	143	102	111	120	147	171	192	164	94	97	54	52	41	72	45	25	14	38	47	54	55	42	42	49
2011	11	BARCO DE AVILA	141	133	110	84	89	102	157	122	127	149	167	178	164	130	107	117	135	125	92	113	129	96	159	140	142	139	144	147	132	144		112	109	45	45	32	-2	39	21	66	95	110	100	118	57	30	-1
2011	12	BARCO DE AVILA	127	79	95	67	111	121	166	153	118	70	79	99	98	117	101	111	58	63	77	110	158	165	174	93	134	132	127	141	80	113	142	-31	26	-24	-20	44	2	-33	-17	-17	-30	19	11	16	26	-1	19
2012	1	BARCO DE AVILA	131	91	97	142	179	145	134	143	116	131	119	105	118	68	62	18	73	110	139	124	130	139	89	131	133	94	30	71	57	98	119	-27	-25	-54	-35	-31	-48	-29	-58	-71	-56	-50	-51	-43	-32	-3	-12
2012	2	BARCO DE AVILA	56	8	-5	15	66	82	86	5	60	68	50	16	45	70	63	72	102	110	113	85	118	132	155	163	162	165	172	179	171			-45	-51	-57	-98	-82	23	-27	-60	-62	-93	-94	-131	-116	-66	-17	-69
2012	3	BARCO DE AVILA	163	94	128	141	119	116	130	139	168	155	165	192	205	231	221	135	116	92	88	96	63	157	191	218	209	212	189	188	192	199	189	-8	28	-12	51	-25	-47	-70	-33	-54	-34	-28	-16	-5	9	26	5
2012	4	BARCO DE AVILA	159	144	121	89	97	69	65	157	187	124	128	112	109	100	79	91	161	86	108	145	148	124	145	131	98	83	70	92	95	108		18	8	60	47	14	1	7	-15	6	40	9	40	8	29	8	-5
2012	5	BARCO DE AVILA	118	138	113	133	143	159	129	189	234	270	281	299	283	264	240	287	243	221	126	121	152	210	254		255	196	219	248	248	279	316	-7	65	72	55	55	53	28	78	59	84	146	151	121	103	63	59
2012	6	BARCO DE AVILA	313	211	237	254	268	243	217	201	227	239	203	192	248	242	248	259	257	230	253	241	239	275	305	332	348	367	332	285	226	207		123	148	92	61	59	89	119	59	29	107	67	64	25	54	66	66
2012	7	BARCO DE AVILA	227	275	278	263	229	260	243	272	257	247	246	280	292	257	270	311	341	345	326	298	294	315	321	301	307	297	265	258	283	299	295	81	49	84	93	93	53	73	55	66	59	65	58	72	92	49	76
2012	8	BARCO DE AVILA	290	304	303	284	240	254	296	309	340	351	314	282	281	261	194	272	324	331	306	315	315	312	282	270	266	291	259	286	266	247	251	52	74	73	77	82	70	69	133	130	147	152	108	81	89	85	48
2012	9	BARCO DE AVILA	242	243	243	261	273	301	292	275	249	233	272	287	237	273	311	290	257	266	274	265	248	263	194	176	148	155	151	147	129	175		26	27	36	54	53	93	109	99	124	104	68	82	77	38	72	81
2012	10	BARCO DE AVILA	209	214	211	238	240	210	257	258	254	227	195	185	190	159	147	166	170	127	122	149	162	193	228	172	145	148	119	114	123	87	120	20	46	36	34	47	99	95	92	83	99	119	73	19	28	-10	11
2012	11	BARCO DE AVILA	119	135	164	130	102	113	130	139	139	102	54	95	123	185	148	150	127	103	139	130	89	134	116	141	146	101	60	43	58	24		56	76	93	36	11	-4	11	97	64	31	5	-33	-32	14	119	104
2012	12	BARCO DE AVILA	36	78	112	89	70	86	91	103	92	102	70	111	75	105	106	113	97	114	106	118	132	150	186	145	107	111	111	135	82	90	62	-7	-59	-49	-2	-11	-16	53	-12	-52	-49	-65	-58	15	67	74	79
2013	1	BARCO DE AVILA	78	97	103	124	155	139	103	63	103	123	123	85	49	59	51	82	113	109	96	59	48	24	64	74	80	146	91	113	157	154	163	28	11	-28	-39	-39	-46	-54	-32	-17	18	-12	11	-11	-49	14	27
2013	2	BARCO DE AVILA	161	77	76	144	122	64	62	75	80	92	36	67	108	138	143	131	86	115	95	115	106	84	25	52	44	64	43	44				-28	-10	-53	-37	-13	0	-50	-55	-28	-34	-9	-7	35	-7	-34	-21
2013	3	BARCO DE AVILA	67	117	109	108	108	117	140	81	100	72	86	93	46	78	114	86	86	105	91	119	150	98	85	87	105	111	114	123	128	136	101	-7	-43	39	56	60	70	70	56	20	29	29	-11	-35	-62	-46	21
2013	4	BARCO DE AVILA	105	115	87	101	63	87	110	121	112	136	120	129	198	203	201	226	243	215	156	167	179	151	190	197	204	193	94	81	65	83		22	19	35	23	-3	-38	-18	34	44	68	52	-3	0	34	74	31
2013	5	BARCO DE AVILA	123	156	162	185	210	187	201	202	176	199	198	210	235	220	118	119	84	99	95	134	139	195	201	199	216	207	177	140	149	166	175	25	-2	4	2	15	58	95	96	94	65	23	27	38	70	42	11
2013	6	BARCO DE AVILA	194	206	226	253	264	200	150	160	171	214	239	288	280	279	291	288	186	141	178	224	233	271	262	280	294	287	283	280	302	309		4	17	28	42	78	97	69	58	69	31	86	94	100	75	66	71
2013	7	BARCO DE AVILA	309	283	304	326	343	338	341	347	338	316	317	297	277	283	296	288	309	294	296	293	279	282	276	298	283	266	198	209	262	324	316	106	110	83	117	149	151	123	121	129	128	135	107	112	103	110	95
2013	8	BARCO DE AVILA	316	257	280	298	295	250	258	271	310	333	333	300	315	323	320	313	299	317	333	341	327	316	308	296	276	276	272	255	253	260	270	93	106	53	69	79	75	127	72	85	96	119	128	117	124	134	128
2013	9	BARCO DE AVILA	284	297	304	298	254	237	203	234	255	265	234	252	264	274	255	278	260	256	256	260	273	289	282	265	247	242	189	161	157	180		56	81	96	107	124	102	100	82	52	69	88	52	46	61	71	74
2013	10	BARCO DE AVILA	186	233	208	196	205	211	211	225	212	224	213	182	182	185	211	219	236	189	164	162	176	154	168	157	133	170	183	182	106	126	159	141	156	140	113	68	52	39	32	26	44	26	35	43	61	108	75
2013	11	BARCO DE AVILA	162	180	175	140	159	211	158	153	110	154	184	186	131	135	77	38	39	76	86	63	67	86	78	63	75	59	68	76	84	80		7	23	36	44	84	44	47	41	-8	20	5	7	52	-17	-41	-25
2013	12	BARCO DE AVILA	74	70	123	131	140	86	132	139	119	125	158	124	89	115	137	145	96	94	105	57	88	119	78	90	79	80	106	84	86	51	88	-62	-94	-62	-17	-35	-73	-69	-69	-54	-67	-20	-39	26	-13	-36	-48
2014	1	BARCO DE AVILA	84	115	99	76	109	93	106	149	180	148	157	93	77	102	98	72	53	53	46	68	68	69	85	121	113	134	82	80	39	62	87	50	80	74	-4	-4	44	72	44	33	7	-1	-3	20	32	34	13
2014	2	BARCO DE AVILA	78	73	35	67	72	118	67	84	80	44	58	91	142	115	62	77	102	74	121	141	71	99	117	78	89	78	110	116				-25	-50	3	7	40	35	6	16	-14	-5	-12	-31	73	49	8	-18
2014	3	BARCO DE AVILA	113	116	83	75	144	186	188	200	199	175	166	159	134	133	159	185	203	194	177	184	156	106	104	99	101	97	80	63	63	96	103	30	73	20	10	21	-1	14	24	44	-27	-26	16	-9	-21	-18	-18
2014	4	BARCO DE AVILA	106	97	106	103	173	198	206	224	246	224	216	186	229	220	212	228	247	235	193	146	140	157	140	121	134	151	164	203	207	182		60	37	14	-5	66	35	40	36	43	80	37	45	47	64	82	53
2014	5	BARCO DE AVILA	214	192	199	228	248	234	226	246	266	255	236	253	219	245	267	251	230	229	167	138	103	138	146	178	172	182	182	173	193	189	167	42	36	14	19	40	62	61	66	79	84	69	30	33	22	32	80
2014	6	BARCO DE AVILA	209	231	243	225	210	222	183	215	210	228	271	298	312	294	258	238	255	270	261	235	216	228	225	191	246	249	245	218	233	244		22	41	46	79	41	90	69	48	40	44	64	104	116	103	62	36
2014	7	BARCO DE AVILA	208	175	201	255	256	202	231	260	253	248	267	283	288	308	304	320	299	263	186	228	279	309	301	282	282	295	304	309	281	296	288	65	99	95	66	94	125	109	62	61	54	42	87	89	105	122	116
2014	8	BARCO DE AVILA	228	216	243	270	293	301	300	277	262	269	295	287	232	262	286	274	292	283	269	267	255	249	277	283	290	292	307	289	278	285	302	83	123	109	85	85	86	105	104	129	84	130	90	91	44	58	51
2014	9	BARCO DE AVILA	324	324	267	271	271	241	201	241	263	258	225	241	242	223	213	202	167	185	167	205	233	181	173	185	205	228	198	178	201	228		128	124	131	95	93	98	101	100	98	88	88	81	105	81	113	119
2014	10	BARCO DE AVILA	246	240	238	234	214	212	185	169	160	172	181	117	114	156	159	161	195	225	260	263	266	222	225	236	247	248	223	203	230	237	227	78	98	85	74	46	42	67	142	129	106	80	94	68	56	56	135
2014	11	BARCO DE AVILA	212	170	119	68	101	118	137	99	78	92	115	129	138	125	85	109	118	116	145	199	197	188	162	168	158	104	94	87	80	104		64	46	15	34	20	-1	36	25	16	-9	66	71	92	35	25	10
2014	12	BARCO DE AVILA	100	102	69	91	86	65	83	91	82	130	129	106	84	71	81	87	130	133	151	145	93	123	103	90	88	115	96	96	76	87	126	30	43	18	-2	-20	-51	-21	-66	-47	-39	-36	-25	54	25	0	6
2015	1	BARCO DE AVILA	140	150	161	168	151	125	122	145	157	176	145	146	124	120	78	53	65	79	29	11	40	50	62	95	113	124	113	133	115	130	90	-58	-53	-30	-22	-30	-50	-59	-56	-34	-45	-27	-23	-29	-6	46	-20
2015	2	BARCO DE AVILA	45	45	61	18	17	19	4	44	104	90	63	96	95	87	91	77	48	53	115	98	101	102	121	60	97	111	119	132				-14	2	-1	-31	-37	-66	-65	-76	-82	-22	-7	-28	-37	34	55	13
2015	3	BARCO DE AVILA	157	180	155	128	115	182	199	190	205	208	210	200	134	106	89	117	100	73	110	135	89	79	73	67	86	99	173	212	197	232	225	62	44	14	-11	-61	-42	-11	-18	-16	-27	-7	0	-4	-19	-60	-63
2015	4	BARCO DE AVILA	199	213	213	201	203	194	188	140	100	141	160	176	196	216	172	131	155	130	142	198	193	160	212	180		137	137	160	167	203		-2	1	32	11	12	16	67	56	50	62	15	37	99	79	78	69
2015	5	BARCO DE AVILA	209	216	163	183	151	193	227	207	248	268	289	294	305	245	195	232	264	267	183	169	183	187	216	216	231	234	266	282	266	252	254	98	94	119	82	37	17	40	77	43	77	79	70	120	93	13	25
2015	6	BARCO DE AVILA	265	275	294	294	287	307	278	286	281	237									288	298	315	274	252	256	283	295	312	330	342	309		68	86	87	131	119	103	116	111	93	125
2015	7	BARCO DE AVILA	286	261	291	296	297	332	317	337	334	304	321	320	332	335	350	322	302	288	307	323	307	323	320	281	296	327	322	332	308	293	255	147	99	83	85	95	111	120	99	117	98	91	108	98	119	132	135
2015	8	BARCO DE AVILA	288	302	300	303	302	309	314	291	322	319	287	244	226	221	236	261	277	280	303	319	307	258	191	203	277	263	264	307	310	312	244	86	111	107	114	92	49	90	124	74	114	120	88	110	119	89	82
2015	9	BARCO DE AVILA	273	250	222	193	231	245	246	267	239	255	256	231	175	206	147	179	164	215	250	256	255	248	239	261	269	259	257	233	211	202		96	85	55	86	68	80	83	53	82	80	74	118	108	55	71	93
2015	10	BARCO DE AVILA	221	210	203	187	195	171	177	196	194	191	185	183	147	155	186	192	187	148	180	166	153	197	181	167	206	143	119	116	161	200	154	47	37	78	126	126	79	60	33	30	61	110	117	50	2	-4	22
2015	11	BARCO DE AVILA	185	137	122	133	166	204	220	218	211	217	209	203	186	192	181	164	178	187	198	172	126	42	63	94	116	133	140	134	150	174		68	69	69	74	83	59	44	62	37	24	14	-3	10	4	2	-7
2015	12	BARCO DE AVILA	158	152	174	172	185	170	115	124	132	140	136	123	118	100	149	181	172	160	183	124	118	145	144	123	128	151	172	100	116	102	92	-56	3	-10	18	-1	-2	35	9	-16	6	-15	-4	-27	67	57	17
2016	1	BARCO DE AVILA	122	87	118	115	62	88	116	108	87	94	92	79	110	87	60	74	67	100	83	105	131	150	175	182	151	111	126	61	91	122	148	30	-3	5	37	7	10	87	66	36	69	36	-6	-17	46	-31	-54
2016	2	BARCO DE AVILA	171	139	112	122	119	111	74	98	120	148	134	139	127	86	45	24	74	53	86	142	126	132	131	90	94	53	27	36	82			5	-7	-1	-25	-17	-26	3	1	69	66	48	65	86	6	-8	-31
2016	3	BARCO DE AVILA	147	130	128	125	73	72	62	83	107	95	78	113	112	112	120	129	151	122	90	115	94	95	85	159	141	123	120	104	136	164	65	-33	-23	1	-26	-7	-4	2	-20	-28	-21	-32	-53	-61	-63	-20	-19
2016	4	BARCO DE AVILA	100	124	78	77	109	149	161	106	146	85	84	90	116	122	133	129	125	184	138	115	123	131	152	154	168	196	173	132	177	160		-49	-21	47	19	9	-16	-10	10	-27	23	17	39	39	75	87	63
2016	5	BARCO DE AVILA	149	201	239	254	186	144	115	119	116	96	111	119	125	141	184	198	217	219	214	259	222	165	201	186	173	193	182	143	148	164	200	-11	-3	35	51	104	88	67	48	67	54	47	53	69	76	71	37
2016	6	BARCO DE AVILA	226	244	242	219	231	246	270	293	293	232	237	267	246	228	152	170	183	206	242	287	302	300	265	267	280	269	295	316	291	284		38	43	79	61	61	87	83	85	104	120	73	71	130	74	72	73
2016	7	BARCO DE AVILA	286	302	335	294	313	297	273	306	318	319	302	260	258	273	289	314	323	322	318	297	295	266	283	302	332	329	326	339	319	282	287	102	97	114	149	131	141	149	130	120	141	126	114	60	73	84	95
2016	8	BARCO DE AVILA	309	324	314	295	295	324	332	333	302	273	279	302	324	306	289	277	286	301	298	266	305	334	332	319	318	300	298	306	283	283	297	108	110	115	107	103	98	107	116	113	98	68	89	114	129	121	115
2016	9	BARCO DE AVILA	306	300	310	320	345	347	317	284	267	270	289	281	194	151	164	226	219	228	240	243	233	229	243	238	237	232	245	262	260	231		124	116	120	123	123	138	139	94	76	72	86	84	92	60	60	51
2016	10	BARCO DE AVILA	221	211	241	253	253	253	235	250	226	212	202	150	128	165	163	183	143	163	170	183	187	162	147	148	191	243	253	251	241	231	231	69	33	19	44	41	67	9	37	38	25	11	87	81	45	23	45
2016	11	BARCO DE AVILA	206	195	182	128	113	77	64	91	119	112	135	124	153	120	131	159	190	114	112	105	104	76	50	44	55	88	80	122	107	133		20	51	15	96	33	4	-3	-47	26	5	-30	-11	20	-22	-35	-27
2016	12	BARCO DE AVILA	115	115	130	114	151	164	153	158	150	141	134	133	117	84	97	56	107	115	76	63	86	129	143	131	131	148	153	173	134	159	146	34	24	9	72	60	27	13	7	-5	-11	-18	7	-24	7	15	24
2017	1	BARCO DE AVILA	89	101	110	138	119	132	117	126	121	89	146	154	66	55	66	91	79	25	45	81	94	84	56	106	115	70	54	88	105	110	147	-74	-9	33	8	-18	-49	-66	-63	-68	-19	-8	-15	-24	-73	-69	-73
2017	2	BARCO DE AVILA	102	93	90	103	83	122	115	88	116	75	92	81	86	99	133	145	141	120	126	152	171	193	168	144	163	168	127	118				60	44	55	78	11	37	14	-45	-49	3	6	35	32	30	1	2
2017	3	BARCO DE AVILA	145	157	104	81	139	145	168	221	239	235	203	112	77	168	189	172	188	205	211	205	123	61	56	60	86	85	114	142	190	173	146	-5	-13	2	-20	32	25	-10	1	5	12	33	15	5	55	63	49
2017	4	BARCO DE AVILA	123	161	178	192	159	185	222	222	223	233	238	242	234	216	216	236	241	239	233	192	219	220	239	230	177	141	128	174	148	113		11	-27	-10	-8	-12	-24	5	46	44	56	41	45	52	38	40	45
2017	5	BARCO DE AVILA	173	215	249	250	185	155	245	259	220	176	123	147	146	193	238	270	233	167	188	254	256	259	283	300	297	264	243	202	211	249	259	-27	21	43	71	62	14	26	47	77	91	71	77	77	46	55	86
2017	6	BARCO DE AVILA	283	277	249	214	236	251	292	285	274	308	320	334	318	313	332	346	348	353	326	322	334	304	297	297	277	257	229	204	176	185		91	116	92	81	44	88	53	105	102	96	129	139	158	126	137	165
2017	7	BARCO DE AVILA	220	287	325	308	274	208	237	255	271	272	300	319	343	335	334	321	300	298	258	273	266	273	294	283	278	310	314	324	330	303	271	31	46	87	119	106	133	109	84	109	90	99	116	122	128	115	135
2017	8	BARCO DE AVILA	275	304	326	347	327	315	295	251	224	246	269	308	312	315	296	306	338	331	319	343	335	322	320	286	292	277	255	232	205	230	248	89	82	92	130	123	101	84	72	45	39	52	71	95	113	118	91
2017	9	BARCO DE AVILA	250	268	272	274	305	290	281	283	196	216	263	245	278	258	185	179	222	204	247	266	240	255	254	247	224	253	258	254	259	250		88	60	96	86	93	102	86	59	81	26	55	52	75	72	43	5
2017	10	BARCO DE AVILA	252	280	298	284	291	269	258	265	270	268	242	270	254	260	276	239	188	124	154	201	154	181	226	251	256	254	258	217	214	174	202	85	88	97	91	95	65	33	31	35	38	53	61	60	46	126	99
2017	11	BARCO DE AVILA	179	162	152	133	116	129	162	109	85	139	178	177	116	140	166	182	190	172	180	189	173	170	161	134	127	121	143	96	76	55		1	117	89	76	8	-17	-17	-4	-42	-30	-16	-24	-17	-42	-33	-28
2017	12	BARCO DE AVILA	55	41	52	80	111	124	136	101	106	97	93	57	107	130	92	61	60	109	100	132	147	143	100	119	78	66	75	122	124	134	90	-76	-85	-55	-78	-67	-56	-28	27	82	61	-7	-45	-32	26	-19	-50
2018	1	BARCO DE AVILA	105	121	144	132	77	10	15	38	41	64	56	68	47	30	90	138	132	156	123	135	121	151	169	150	79	47	51	106	145	139	141	-27	21	56	32	5	-6	-11	-84	-131	5	-10	-48	-9	-18	-55	24
2018	2	BARCO DE AVILA	65	24	71	28	5	11	12	32	50	58	108	63	81	85	134	154	84	106	108	118	66	83	86	101	126	150	67	104				-23	-37	-67	-10	-17	-47	-90	-111	-83	-40	6	-25	-55	22	13	1
2018	3	BARCO DE AVILA	98	84	72	100	62	61	85	117	109	110	62	80	127	119	75	69	50	87	79	41	64	104	95	79	88	114	170	176	118	68	106	23	17	22	20	16	17	-18	29	76	45	23	40	44	46	21	10
2018	4	BARCO DE AVILA	160	150	108	106	170	162	109	111	63	75	83	72	97	144	130	142	201	232	220	192	177	180	220	245	242	234	182	118	81	93		5	82	42	27	-6	56	30	15	1	5	4	25	-6	55	54	40
2018	5	BARCO DE AVILA	123	142	144	160	199	202	200	229	211	202	199	130	129	156	197	225	216	177	202	192	186	209	229	192	151	178	196	173	169	163	176	9	-3	25	-8	19	69	62	88	73	93	63	42	-16	46	13	34
2018	6	BARCO DE AVILA	192	206	200	168	145	176	187	176	146	163	169	214	212	231	272	263	275	282	287	294	286	299	318	325	304	283	259	272	266	222		71	73	83	79	77	82	68	101	86	100	92	105	69	66	77	112
2018	7	BARCO DE AVILA	207	207	242	224	249	272	280	289	296	301	271	275	280	268	220	259	288	267	261	256	272	290	290	271	282	281	274	278	279	290	300	119	99	79	88	119	99	109	116	111	128	131	103	109	104	78	81
2018	8	BARCO DE AVILA	334	362	370	355	343	360	291	285	250	296	306	296	291	302	316	308	289	277	305	311	315	283	305	293	277	299	313	268	280	302	310	120	142	160	159	130	145	121	85	99	71	105	119	100	89	96	117
2018	9	BARCO DE AVILA	322	323	270	254	217	237	261	244	253	260	259	286	298	288	272	283	273	256	277	279	275	292	304	296	283	242	261	267	271	268		119	135	131	107	85	104	88	102	86	85	116	122	112	115	110	100
2018	10	BARCO DE AVILA	225	224	257	263	253	243	189	191	192	190	164	200	230	182	130	165	183	163	159	187	189	197	206	216	207	158	95	44	81	71	79	50	3	35	51	57	58	4	-1	35	45	134	96	94	68	41	64
2018	11	BARCO DE AVILA	119	158	170	144	73	87	118	107	103	133	137	103	145	159	164	128	152	117	104	92	67	76	82	85	117	82	120	139	136	86		-3	72	16	-10	44	13	25	31	28	82	67	70	53	45	71	45
2018	12	BARCO DE AVILA	118	153	158	195	188	163	174	137	177	176	147	103	74	73	133	104	100	92	95	91	129	131	147	148	165	160	134	107	115	167	167	-26	2	-8	-2	-4	-14	-38	-21	-11	-13	-3	-31	24	17	14	28
2019	1	BARCO DE AVILA	151	127	116	115	143	134	137	139	120	84	56	80	125	161	142	84	45	53	55	69	61	57	93	126	147	158	79	95	88	70	104	-38	-49	-64	-55	-66	-74	-74	-67	-41	-75	-87	-86	-77	-38	-39	-59
2019	2	BARCO DE AVILA	79	43	53	133	147	155	131	133	120	113	128	125	153	184	175	187	141	131	117	142	144	173	170	189	192	188	188	158				21	-17	-66	-69	-24	-10	-36	-44	-36	-1	-4	-40	-32	-18	-24	-17
2019	3	BARCO DE AVILA	175	188	167	131	119	104	80	120	171	195	175	182	101	164	217	209	144	125	120	124	142	170	184	191	180	201	173	173	179	181	143	-27	-1	7	63	44	27	-21	10	-4	3	19	-20	-5	-33	-31	-4
2019	4	BARCO DE AVILA	148	150	110	112	59	77	87	125	97	122	124	146	187	196	183	183	160	120	123	192	132	157	90	127	91	135	190	218	227	231		16	35	3	-65	3	2	16	37	38	5	-7	-16	7	42	69	18
2019	5	BARCO DE AVILA	221	218	178	201	207	202	180	164	170	198	234	259	268	274	291	248	139	148	177	185	226	246	242	210	210	239	251	231	240	286	300	70	47	34	7	15	46	38	75	22	81	45	50	18	38	57	76
2019	6	BARCO DE AVILA	304	293	275	214	169	177	175	231	225	226	177	207	217	179	220	250	254	227	217	230	242	262	263	260	275	276	297	348	343	313		88	100	101	109	69	3	41	3	25	46	42	0	-2	24	39	43
2019	7	BARCO DE AVILA	290	299	293	269	269	264	274	240	255	299	338	335	292	300	321	314	297	315	320	323	331	357	314	317	292	259	238	271	276	255	305	129	99	115	113	80	78	68	81	60	102	108	139	147	107	125	125
2019	8	BARCO DE AVILA	297	320	312	304	305	301	221	283	231	266	226	230	269	305	320	322	319	299	267	275	276	310	321	321	298	223	253	287	296	300	303	95	97	101	109	104	96	148	135	101	74	101	40	61	72	113	120
2019	9	BARCO DE AVILA	294	293	302	309	250	242	267	263	258	186	219	264	250	205	219	220	260	252	255	228	168	185	226	220	210	249	244	261	268	262		117	108	120	103	73	31	35	74	74	100	92	63	103	119	125	125
2019	10	BARCO DE AVILA	207	205	245	244	249	247	275	277	244	256	251	236	202	182	140	156	168	173	124	91	108	107	76	158	202	217	215	188	184	153	186	51	41	32	58	55	25	59	77	73	41	72	139	125	26	1	21
2019	11	BARCO DE AVILA	172	154	130	137	116	103	104	86	80	61	110	100	139	63	47	77	93	80	80	52	95	109	84	105	152	117	114	117	130	113		125	103	95	71	58	50	30	19	-9	23	18	-1	35	10	2	-10
2019	12	BARCO DE AVILA	82	72	18	63	98	129	129	101	148	115	73	105	114	120	96	89	70	91	123	123	132	132	158	166	177	122	142	183	185	177	163	3	10	-16	-12	13	-9	-9	-10	0	-24	-1	23	16	9	31	62
2020	1	BARCO DE AVILA	163	138	79	79	116	150	165	163	140	84	105	112	105	86	93	115	108	115	50	2	29	67	72	93	90	84	91	101	112	89	136	-21	-32	-34	-48	-59	-39	-19	-36	-21	-29	-59	-57	-47	-70	47	58
2020	2	BARCO DE AVILA	168	188	203	194	151	149	144	124	117	183	160	155	132	150	155	157	124	98	145	142	174	209	211	194	113	113	148	171	119			56	45	22	-6	-14	-7	1	2	-2	32	15	36	33	13	-20	15
2020	3	BARCO DE AVILA	131	104	117	138	108	87	145	141	146	226	241	226	157	183	163	11	142	164	145	119	102	115	131	148	145	132	109	152	155	65	93	63	18	30	48	43	12	-23	-39	0	8	41	57	32	24	6	-1
2020	4	BARCO DE AVILA	99	119	156	145	150	136	173	194	155	170	171	156	142	168	123	116	125	152	151	137	122	161	187	200	179	150	128	135	141	133		-3	-20	-8	-5	81	90	65	22	98	101	59	63	61	71	60	88
2020	5	BARCO DE AVILA	191	219	259	237	194	213	249	220	177	140	138	119	147	145	155	167	187	224	245	263	259	263	267	271	269	245	271	277	281	276	259	93	66	49	112	61	33	80	112	83	48	55	43	65	64	75	70
2020	6	BARCO DE AVILA	239	245	233	193	241	215	195	194	210	226	193	143	190	207	214	219	219	247	251	269	290	313	320	314	277	249	269	293	309	309		95	93	76	84	43	69	77	55	25	49	49	31	67	52	60	108
2020	7	BARCO DE AVILA	295	264	281	306	330	339	329	326	302	308	329	297	305	300	306	320	320	330	312	322	309	300	325	321	324	336	337	326	343	321	328	112	95	66	79	95	115	142	149	123	124	123	133	127	120	94	115
2020	8	BARCO DE AVILA	328	297	283	307	333	333	332	330	320	305	250	250	276	276	244	252	252	286	277	282	251	291	296	317	324	336	333	267	200	208	244	105	95	123	97	108	148	143	137	134	125	147	94	90	82	48	49
2020	9	BARCO DE AVILA	259	278	306	320	317	298	253	260	277	281	291	313	312	270	253	273	216	193	155	196	218	210	197	191	151	183	193	229	246	242		87	52	74	101	97	101	65	29	73	74	90	104	123	129	97	81
2020	10	BARCO DE AVILA	199	139	136	151	170	218	244	243	251	212	168	173	205	152	145	151	181	212	214	139	139	138	132	133	122	94	144	162	180	207	206	50	60	52	21	68	66	32	47	62	46	4	-13	12	16	-20	-21
2020	11	BARCO DE AVILA	212	169	110	85	124	159	123	137	133	155	151	152	134	149	146	178	205	224	199	170	164	167	159	131	105	87	101	117	124	160		34	98	80	39	66	89	87	94	46	20	-1	41	39	82	95	45
2020	12	BARCO DE AVILA	140	81	94	59	44	55	83	69	91	110	135	120	130	123	83	85	90	116	95	119	137	169	119	61	61	70	93	77	50	52	68	-2	-28	-54	-1	-9	-4	53	-7	-4	59	85	16	3	69	35	49
2021	1	BARCO DE AVILA	30	20	50	36	49	54	41	-1	-22	-4	22	114	126	129	110	146	142	142	106	86	88	90	112	104	129	139	188	187	170	98	135	-10	-39	-73	-33	-80	-88	-37	-75	-51	-100	-89	-112	-71	-73	-70	-60
2021	2	BARCO DE AVILA	132	114	104	75	100	103	92	76	67	129	119	111	139	161	178	139	149	124	148	130	125	93	130	146	124	151	157	149				29	57	63	37	38	35	4	36	44	44	71	8	-6	-16	14	73
2021	3	BARCO DE AVILA	120	127	160	151	155	140	136	86	99	154	167	117	116	126	154	148	157	89	104	77	106	134	161	185	176	148	148	207	178	192	234	36	42	13	16	56	7	29	6	-43	-34	11	3	-41	-23	-17	-13
2021	4	BARCO DE AVILA	184	137	160	170	193	197	180	168	166	145	134	160	144	169	154	143	137	165	148	147	136	164	163	175	173	152	176	147	127	126		90	80	41	5	3	1	5	73	57	54	42	9	72	81	52	11
2021	5	BARCO DE AVILA	121	138	168	196	214	224	245	226	165	118	134	146	152	195	225	218	210	226	220	259	232	166	162	184	229	236	253	240	270	273	260	23	-3	13	21	24	32	50	40	36	2	31	66	34	73	48	76
2021	6	BARCO DE AVILA	185	221	234	238	245	264	277	288	292	288	297	290	275	283	305	250	189	171	181	160	162	171	211	258	275	264	233	227	257	269		79	46	51	50	82	70	84	86	82	82	91	131	127	123	118	125
2021	7	BARCO DE AVILA	273	276	263	264	270	180	213	269	299	330	327	210	242	260	295	323	339	324	318	290	310	308	265	266	263	278	283	299	293	294	209	63	80	101	87	103	72	64	53	86	96	121	87	44	67	84	105
2021	8	BARCO DE AVILA	241	263	271	276	310	278	245	268	292	318	338	320	348	361	347	312	288	289	301	287	304	328	336	301	269	294	301	288	257	277	288	50	67	87	130	92	77	77	55	56	109	123	158	126	149	132	84
2021	9	BARCO DE AVILA	194	234	258	277	296	276	257	230	240	247	248	279	226	184	189	233	236	215	237	219	198	194	221	186	150	217	231	226	212	227		110	89	93	90	103	182	123	102	122	105	71	86	119	117	104	84
2021	10	BARCO DE AVILA	231	215	148	158	196	227	232	236	232	213	227	221	222	221	224	208	192	229	239	212	177	160	183	188	182	200	198	173	131	151	170	63	63	45	33	59	86	57	38	48	31	54	63	36	29	47	47
2021	11	BARCO DE AVILA	137	113	85	83	91	83	107	141	156	147	152	163	161	169	118	114	115	142	142	113	117	46	41	38	66	58	60	58	90	115		38	30	35	11	-34	-26	-51	-34	-10	-28	-27	-12	-14	-30	-33	-49
2021	12	BARCO DE AVILA	93	47	121	116	82	101	120	70	81	125	149	161	142	154	197	167	128	112	134	108	150	123	117	113	113	122	128	151	162	226	192	-46	-9	-49	24	7	35	53	8	27	29	-3	-10	-40	-30	-13	-3
2022	1	BARCO DE AVILA	204	180	176	107	73	81	81	113	93	135	132	107	113	109	90	113	108	137	134	129	63	93	125	111	109	120	139	154	177	163	154	-8	22	13	28	16	-22	-52	-63	-6	14	-14	-34	-46	-55	-60	-58
2022	2	BARCO DE AVILA	107	201	167	95	107	112	166	172	167	175	151	145	98	86	104	131	184	153	98	139	158	182	188	170	101	108	140	161				-44	-32	-16	-3	-16	-46	-51	-38	-15	-18	-6	-2	51	15	-39	-15
2022	3	BARCO DE AVILA	151	133	73	60	95	64	88	106	101	120	110	73	113	70	163	137	82	130	130	132	98	124	92	111	101	139	152	183	137	118	98	-5	40	2	-13	-41	-51	-1	11	14	15	26	-2	2	28	39	81
2022	4	BARCO DE AVILA	72	83	77	102	85	155	172	124	149	183	148	121	144	174	212	223	226	222	119	101	146	67	96	148	169	181	145	144	218	218		-11	-53	-62	-62	20	-23	-7	0	56	27	59	51	50	7	37	41
2022	5	BARCO DE AVILA	226	119	145	177	189	203	214	234	253	263	253	236	260	252	184	211	237	264	270	320	302	210	232	168	194	251	289	287	254	191	243	63	64	69	30	32	34	15	36	62	68	89	104	73	116	125	87
2022	6	BARCO DE AVILA	211	205	211	196	248	261	278	240	307	328	328	318	324	316	353	325	331	287	185	197	203	186	176	219	213	230	240	279	259	243		91	83	82	78	50	60	82	102	111	128	133	160	124	159	138	149
2022	7	BARCO DE AVILA	295	314	275	288	314	282	297	321	343	352	337	359	359	379	365	367	357	325	290	329	341	318	335	335	322	311	315	307	324	337	342	64	106	137	104	100	121	104	94	106	122	122	149	146	151	176	159
2022	8	BARCO DE AVILA	355	353	337	317	325	327	321	329	336	332	318	319	292	287	287	254	249	260	297	327	325	330	348	321	313	305	302	300	283	297	288	152	169	154	121	118	122	123	119	120	155	162	111	170	91	87	84
2022	9	BARCO DE AVILA	288	259	253	237	233	235	242	242	300	308	321	243	189	177	212	245	273	281	252	306	241	263	261	238	193	216	243	216	126	210		74	73	69	49	48	76	50	132	135	109	113	163	130	126	113	91
2022	10	BARCO DE AVILA	266	307	281	293	287	264	268	269	247	210	222	242	221	248	226	218	200	228	186	151	137	166	159	147	182	197	227	225	203	170	153	28	55	81	76	77	79	98	81	76	95	81	54	52	64	63	131
2022	11	BARCO DE AVILA	164	170	140	142	183	172	166	137	137	160	157	162	162	145	131	131	160	89	80	127	122	129	135	134	112	155	159	74	98	91		33	24	85	4	-16	-13	2	108	42	17	18	49	36	77	93	85
2022	12	BARCO DE AVILA	86	94	98	74	88	109	129	101	91	103	130	133	139	111	88	127	112	116	137	107	120	133	124	125	138	145	152	133	110	119	137	-17	-51	-48	-11	1	56	40	71	67	46	34	39	92	69	40	30
2023	1	BARCO DE AVILA	142	87	98	125	138	135	98	117	108	146	108	124	136	141	79	85	86	36	79	92	81	45	43	22	51	41	47	50	52	76	113	66	11	-34	-50	-19	-45	-29	82	0	-12	5	-26	-15	-17	-10	2
2023	2	BARCO DE AVILA	83		144	153	118	93	88	91	101	123	115	107	140	129	147	144	174	137	163	170	148	118	58	72	70	63	44	54				-68		-42	-36	-69	-59	-28	-8	-35	-45	-28	-31	0	4	0	-27
2023	3	BARCO DE AVILA	50	82	115	123	74	99	121	130	144	170	163	216	164	136	203	197	117	116	159	176	185	183	164	151	181	160	183	221	235	185	175	-77	-87	-74	-61	-28	38	52	84	70	27	33	62	24	-3	-9	37
2023	4	BARCO DE AVILA	160	152	166	177	193	208	221	232	237	226	228	154	119	146	195	210	206	210	228	229	187	159	200	219	236	249	277	259	225	213		37	-23	-18	8	-18	-7	12	16	42	45	29	10	-5	-6	4	18
2023	5	BARCO DE AVILA	243	257	245	198	226	226	233	260	224	208	183	158	161	180	190	203	205	180	177	180	177	193	196	200	224	158	166	153	156	178	183	40	66	99	56	36	31	71	59	72	33	4	-5	-19	9	21	-4
2023	6	BARCO DE AVILA	205	207	212	218	217	252	197	197	191	211	227	221	195	242	271	287	277	252	239		235	259	295	312	324	321	293	306	290	251		89	84	90	90	91	94	148	122	123	120	92	105	90	104	98	114
2023	7	BARCO DE AVILA	292	312	299	289	287	283	282	262	293	333	312	288	310	299	259	281	319	313	318	289	275	281	291	258	267	307	277	295	307	318	326	95	123	148	107	100	107	104	80	81	90	114	101	113	114	109	68
2023	8	BARCO DE AVILA	314	294	263	259	312	325	351	346	328	338	351	337	307	303	299	305	299	288	316	349	368	369	351	339	330	278	215	244	249	254	287	106	112	143	65	71	105	110	145	156	104	110	136	125	100	99	84
2023	9	BARCO DE AVILA	272	217	200	219	231	257	262	266	232	250	214	235	249	243	222	171	179	187		207	179	180	232	273	277	276	254	285	309	303		86	100	127	113	121	93	134	132	132	95	103	79	88	99	122	141
2023	10	BARCO DE AVILA	307	289	287	282	291	300	295																									100	71	64	70	79	86	84
2003	6	RASCAFRÍA, EL PAULAR											303	290	305	243	286	275	264	286	302	304	308	310	300	282	276	285	280	286	255	214												91	153	95	124	88	90
2003	7	RASCAFRÍA, EL PAULAR	207	203	232	255	271	286	296	304	324	325	334	311	312	284	234	235	281	300	301	301	291	303	274	294	283	295	265	298	315	315	320	109	105	103	56	73	88	90	108	116	130	123	126	113	118	86	104
2003	8	RASCAFRÍA, EL PAULAR	335	350	352	344	337	328	331	323	318	320	323	338	339	319	318	251	271	288	308	308	299	278	278	287	291	279	273	205	218	242	255	119	132	129	154	139	130	104	112	120	128	124	118	114	171	126	126
2003	9	RASCAFRÍA, EL PAULAR	231	235	236	252	250	249	195	218	185	259	269	275	291	275	234	255	267	272	259	269	255	218	217	240	253	255	204	230	203	146		112	90	100	118	71	76	109	122	84	36	76	67	54	72	62	45
2003	10	RASCAFRÍA, EL PAULAR	155	163	194	167	148	175	210	215	226	222	206	164	164	177	170	127	153	167	141	130	107	110	71	97	56	141	110	103	103	116	109	86	80	79	60	35	-17	-12	35	39	33	42	100	91	68	56	64
2003	11	RASCAFRÍA, EL PAULAR	76	138	165	154	86	179	193	124	126	110	146	141	149	157	86	80	145	166	166	175	101	100	72	99	101	109	66	61	102			38	-8	-19	-16	-2	6	14	53	50	27	-8	49	28	3	66	25
2003	12	RASCAFRÍA, EL PAULAR							88	53	44	83	96	166	176	165	164	121	71	77	107	116	117	64	49	116	115	107	85	74	49	84	87							-2	-12	18	-16	-33	16	1	23	12	-28
2004	1	RASCAFRÍA, EL PAULAR	87	55	57	106	144	114	94	122	116	169	115	119	147	95	84	115	89	24	63	122	149	159	105	132	112	99	96	58	89	8	34	14	20	25	-18	-46	-44	-39	37	83	62	54	29	68	30	-44	-18
2004	2	RASCAFRÍA, EL PAULAR	113	137	165	167	174	176	161	150	143	132	158	160	151	137	143	123	113	73	72	4	66	39	68	35	80	29	-2	12	21			16	4	-4	5	0	-5	9	-7	-14	-43	-51	-12	-27	-30	-25	-21
2004	3	RASCAFRÍA, EL PAULAR	11	87	120	118	126	110	144	142	120	91	137	85	73	132	178	161	140	145	160	198	169	86	78	46	69	64	44	20	33	76	84	-86	-150	-81	-1	6	9	0	-3	3	45	52	33	8	-17	-5	11
2004	4	RASCAFRÍA, EL PAULAR	85	82	134	182	197	177	162	126	69	63	80	81	122	130	158	138	97	109	87	169	166	101	170	203	236	230	201	148	122	92		26	9	8	-3	7	25	35	0	-42	-42	-3	-26	-30	-41	-21	57
2004	5	RASCAFRÍA, EL PAULAR	108	100	81	121	70	94	87	133	120	118	90	135	155	166	178	199	221	209	214	212	207	155	188	161	139	159	198	215	210	216	244	7	-10	14	35	40	10	23	-10	26	51	59	58	21	8	18	31
2004	6	RASCAFRÍA, EL PAULAR	250	250	253	270	274	278	221	226	257	252	258	252	250	216	212	240	267	274	196	189	227	253	250	255	281	305	318	321	318	305		80	98	42	62	74	86	124	98	92	102	112	108	95	26	34	57
2004	7	RASCAFRÍA, EL PAULAR	286	274	284	297	293	266	188	171	225																							117	101	80	85	95	111	104	70	29
2006	5	RASCAFRÍA, EL PAULAR																									235	234	264	284	281	246	196
2006	6	RASCAFRÍA, EL PAULAR	208	226	231	249	274	282	303	301	247	224	271	254	239	247	237	227	213	234	251	227	265	287	295	265	239	259	271	247	262	291		-16	25	29	15	43	52	82	93	115	108	82	102	95	89	111	94
2006	7	RASCAFRÍA, EL PAULAR	275	272	253	257	233	248	281	300	316	333	291	297	298	280	294	312	307	288	272	287	307	295	309	305	305	299	282	265	295	311	291	98	98	97	72	103	94	75	95	121	118	150	166	122	127	124	118
2006	8	RASCAFRÍA, EL PAULAR	297	304	276	281	297	292	287	261	286	304	294	263	265	282	247	201	165	201	206	252	282	306	282	256	260	242	262	288	289	302	319	137	120	130	55	66	88	77	64	62	78	69	98	25	70	103	115
2006	9	RASCAFRÍA, EL PAULAR	329	313	341	329	325	310	293	296	275	271	249	185	196	143	143	183	229	244	261	257	188	181	185	151	193	235	260	224	218	218		103	147	98	108	115	125	126	103	100	91	111	118	84	89	83	39
2006	10	RASCAFRÍA, EL PAULAR	228	239	190	131	175	215	214	243	238	199	173	186	204	211	168	163	120	132	127	132	166	144	149	137	152	134	162	238	261	249	206	92	63	90	83	30	6	104	67	64	55	72	12	5	20	35	97
2006	11	RASCAFRÍA, EL PAULAR		175	121	107	100	120	108	120	160	168	189	178		177	131	115	105	119	135	125	109	99	137	129	111	79	98	80	119	113		64	42							42	23	-8	-3	-8	-8	-8	50
2006	12	RASCAFRÍA, EL PAULAR	86	76	94	123	116	56	111	101	31	59	84	75	123	132	101	113	121	70	42	47	87	56	44	104	108	106	102	88	102	106	128	-9	32	17	81	20	17	35	9	5	-35	-55	-28	-36	-43	-51	-46
2007	1	RASCAFRÍA, EL PAULAR	115	162	172	131	130	138	126	80	112	109	154	188	172	152	119	84	101	135	203	178	137	28	9	6	-10	39	62	33	37	74	63	-3	-15	-16	7	34	-21	-32	3	-49	-41	-47	-34	-19	-7	-11	15
2007	2	RASCAFRÍA, EL PAULAR	113	74	48	87	78	77	97	94	70	108	146	131	146	114	148	149	66	69	110	52	109	116	75	82	97	113	166	117				-57	-49	-2	-2	14	11	28	-6	1	53	86	-15	-41	6	-50	5
2007	3	RASCAFRÍA, EL PAULAR	130	158																163	98	29	18	59	86	111	109	102	84	82	94	94	84	28	67
2007	4	RASCAFRÍA, EL PAULAR	85	78	91	69	68	85	61	114	120	131	139	130	142	154	181	183	177	185	184	192	193	206	217	213	126	82	124	143	134	117		-3	12	-27	5	-42	33	7	14	21	49	28	47	53	36	19	19
2007	5	RASCAFRÍA, EL PAULAR	96	83	125	133	122	165	194	219	235	239	224	218	188	132	173	198	219	261	221	193	166	199	160	128	147	162	135	138	179	190	143	14	20	35	20	-3	6	45	47	39	63	37	34	76	38	12	49
2007	6	RASCAFRÍA, EL PAULAR	178	188	207	217	205	226	247	262	243	212	214	245	224	173	204	188	186	225	212	188	175	221	258	266	210	223	244	261	275	287		75	72	68	33	28	39	56	78	97	107	66	61	67	94	90	85
2007	7	RASCAFRÍA, EL PAULAR	224	250	237	239	268	286	261	273	213	230	264	274	295	302	272	225	259	274	256	230	235	248	226	261	289	310	312	315	315	307	325	111	62	115	104	59	74	99	106	93	47	82	72	97	98	92	120
2007	8	RASCAFRÍA, EL PAULAR	300	293	311	348	299	247	243	239	265	274	282	241	245	285	279	231	263	273	234	242	188	186	203	206	240	284	306	304	228	211	246	166	88	88	103	149	116	115	93	54	64	75	107	80	108	95	88
2007	9	RASCAFRÍA, EL PAULAR																	233	202	218	244	183	221	241	239	223	184	136	210	191	178
2007	10	RASCAFRÍA, EL PAULAR	168	207	157	180	186	214	207	207	204	197	163	197	202	202	184	185	197	202	202	218	210	203	147	132	161	123	137	182	178	90	130	126	107	86	47	74	59	58	70	18	22	44	18	9	15	15	29
2007	11	RASCAFRÍA, EL PAULAR																		142	45	108	89	70	90	81	105	135	142	118	127	148
2007	12	RASCAFRÍA, EL PAULAR	127	134	99	159	159	163	132	145	123	61	94	143	127	101	145	62	39	16	41	33	15	67	88	76	91	82	109	123	120	106	142	-28	-36	52	-13	-41	6	6	10	39	17	-44	-52	-59	-93	-80	-96
2008	1	RASCAFRÍA, EL PAULAR	88	49	44	91	99	174	93	96	98	86	74	67	56	64	99	100	90	164	173	177	169	154	173	139	113	113	144	174	149	127	124	-74	-47	5	-16	4	27	7	-1	3	5	-8	-36	-62	4	23	32
2008	2	RASCAFRÍA, EL PAULAR	80	87	87	56	127	154	162	174	153	132	140	82	61	41	96	119	51	56	88	118	129	145	127	69	135	138	164	104	133			-28	-29	-29	-1	-33	-30	-21	-32	-37	-47	-54	-56	-38	12	-2	-27
2008	3	RASCAFRÍA, EL PAULAR																				118	130	59	23	83	118	72	97	123	163	141	103
2008	4	RASCAFRÍA, EL PAULAR	142	201	219	218	206	194	148	133	158	125	73	96	113	135	155	183	96	79	102	107	101	130	174	209	219	239	225	142	147	123		32	-1	2	-8	-10	0	32	61	66	63	8	-4	28	0	-29	31
2008	5	RASCAFRÍA, EL PAULAR	184	201	238	215	218	223	194	119	170	97	153	181	163	147	151	139	161	123	132	175	164	194	174	135	118	142	138	140	153	166	146	-17	6	31	67	47	60	67	97	67	68	48	15	58	54	42	70
2008	6	RASCAFRÍA, EL PAULAR	159	175	180																270	280	280	286	255	240	274	285	278	286	298	289		37	74	34
2008	7	RASCAFRÍA, EL PAULAR	286	221	210	271	261	226	214	259	276	283	245	185	215	249	257	251	268	301	314	305	278	293	318	276	251	279	292	257	278	284	277	102	87	60	48	97	97	56	28	61	80	108	51	39	45	67	87
2008	8	RASCAFRÍA, EL PAULAR	264	304	307	325	321	308	258	275	296	298	264	230	259	212	240	224	254	287	254	271	290	256	252	265	282	292	262	259	276	237	238	112	78	105	123	125	113	99	73	84	96	139	115	47	58	70	70
2008	9	RASCAFRÍA, EL PAULAR	258	258	245	221	225	178	217								241	258	238	230	226	252	227	190	185	176	187	178	179	154	193	196		75	86	74	80	53	62	21								59	46
2008	10	RASCAFRÍA, EL PAULAR	223	198	118	150	214	216	141	125	157	200	150	186	165	170	189	190	188	150	153	185	158	102	163	154	188	200	186	96	41	88	51	9	39	-7	-31	-16	-5	17	29	-13	74	89	93	61	54	44	58
2008	11	RASCAFRÍA, EL PAULAR	98										127	69	73	119	146	168	170	97	117	117	147	111	83	56	18	61	54	54	17	10		-2										9	28	27	-30	-41	-35
2008	12	RASCAFRÍA, EL PAULAR	3	16	36	81	86	95		78	47	23	40	60	33	1	21	49	65	100	123	162	155	178	167	147	159	66	23	38	59	68	56	-18	-21	1	14	50	47		47	5	-13	-16	-42	-55	-27	-35	2
2009	1	RASCAFRÍA, EL PAULAR	91	105	55	87	60	6	8	-13	-19	3	65	71	32	80	12	76	93	90	124	5	17	98	112	103	23	24	48	90	109	114	74	12	-14	13	-45	-74	-71	-107	-113	-62	-117	-126	-126	-49	-53	-69	-66
2009	2	RASCAFRÍA, EL PAULAR	6	37	64	59	63	-1	9	55	107	62	54	100	133	150	127	123	140	143	142	98	112	155	166	173	165	155	171	117				-27	-5	-25	-12	-22	-31	-39	-20	50	17	9	-28	-44	-54	-41	-54
2009	3	RASCAFRÍA, EL PAULAR	87	85		50	33	77	117	191	170	178	187	194	204	196	195	204	165	184	207	196	181	160	176	170	177	201	199	121	78	82	62	31	-14		-3	-2	-2	26	-22	-29	-35	-23	-27	-12	13	2	3
2009	4	RASCAFRÍA, EL PAULAR	126	141	162	184	200	177	88	159	167	106	76	83	149	92	95	91	100	117	118	126	161	188	222	218	158	103	111	120	177	127		-44	16	2	31	14	24	-17	-6	-11	3	-3	3	0	20	6	13
2009	5	RASCAFRÍA, EL PAULAR	150	197	217	215	234	255	244	225	223	184	183	186	201	141	178	214	190	210	232	271	264	252	146	188	148	169	218	236	251	253	258	19	-13	14	28	15	46	84	65	72	74	70	49	36	68	50	25
2009	6	RASCAFRÍA, EL PAULAR	264	260	268	234	176	138	176	161	193	245	268	305	315	253	259	227	268	297	296	265	269	277	288	267	228	222	251	252	272	290		61	48	48	84	74	77	90	90	64	107	93	84	98	128	126	108
2009	7	RASCAFRÍA, EL PAULAR	301	291	288	263	248	258	256	267	275	294	301	309	312	266	284	299	205	258	299	288	320	292	250	239	308	334	278	313	287	295	309	110	119	104	119	88	94	91	74	82	90	96	97	97	114	64	76
2009	8	RASCAFRÍA, EL PAULAR	229	258	285	312	319	288	292	280	230	260	284	294	290	309	311	316	314	315	321	316	320	308	323	292	253	280	317	315	302	309	312	87	58	92	94	103	124	107	98	107	85	87	110	115	90	107	102
2009	9	RASCAFRÍA, EL PAULAR	286	281	289	258	262	271	283	279	274	284	260	236	233	199	177	164	105	162	173	191		227	225	243	244	245	226	204	164	193		128	90	97	115	75	119	112	115	108	86	83	72	62	47	6	28
2009	10	RASCAFRÍA, EL PAULAR	208	211	231	255	258	243	199	185	208	216	220	237	209	233	217	180	230	231	195	132	104	102	180	195	199	213	220	215	233	222	224	96	68	60	56	66	117	117	82	59	50	71	42	10	25	14	-30
2009	11	RASCAFRÍA, EL PAULAR	210	126	164		57	112	109	76		105	124	167	134	168	163	176	169	152	172	163	140	98	157	171	108	76	79	58	56	34		92	31	32		36	38	31	33		42	66	19	9	47	72	19
2009	12	RASCAFRÍA, EL PAULAR	71	109	61	103	128	51	96	88	118	157	164	180	70	16	3	74	69	36	8	23	58	79	96		45	48	54	123	136	97	64	1	45	27	-24	-24	17	43	-11	-30	-33	-28	-25	-63	-73	-96	-99
2010	1	RASCAFRÍA, EL PAULAR	34	62	30	52	88	51	-3	-34	-34	-25	81	54	52	83	74	39	104	81	108	70	94	107	93	69	51	94	6	67	64	53	42	0	6	2	16	21	-16	-43	-58	-98	-140	-103	-40	2	9	-24	5
2010	2	RASCAFRÍA, EL PAULAR	62	94	120	85	67	77	85	61	43	59	-11	42	31	36	-4	27	69	36	23	47	28	114	101	105	111	104	140	107				-50	-72	-63	12	25	0	-23	12	-26	-48	-57	-85	-99	-107	-55	-13
2010	3	RASCAFRÍA, EL PAULAR	87	94	86	106	50	20	60	8	28	18	48	21	54	92	137	143	144	136	131	143	120	156	152	144	80	108	121	169	142	79	99	-16	-31	25	5	1	-3	1	-87	-93	-56	-48	-54	-82	-57	-60	-48
2010	4	RASCAFRÍA, EL PAULAR		117			156	168	112	173	152	165	192	157	79	91	133	150	104	121	143	171	178	156	176	173	208	233	243	246	226	204			-23			-37	-19	33	-26	-36	-8	-10	6	8	34	57	65
2010	5	RASCAFRÍA, EL PAULAR	165	175	93	45	87	146	111	122	154	155	116	110	82	79	109	161	195	221	225	226	245	245	254	227	196	199	187	176	211	246	256	57	39	11	3	-19	-28	-6	45	45	26	31	43	26	5	8	-10
2010	6	RASCAFRÍA, EL PAULAR	260	252	260	274	275	254	254	215	134	168	147	143	184	183	124	113	187	203	193	174	232	260	276	277	251	232	236	258	252	282		97	111	97	97	92	100	81	75	85	79	58	82	72	49	27	27
2010	7	RASCAFRÍA, EL PAULAR	282	230	248	284	290	304	316	282	289	298	310	295	289	250	286	275	301	302	319	306	263	254	273	280	269	299	314	315	297	305	324	112	120	112	98	114	107	119	137	126	122	119	121	85	102	64	72
2010	8	RASCAFRÍA, EL PAULAR	313	282	278	268	281	298	312	239	295	299	288	273	234	234	245	250	249	261	259	295	311	313	295	274	324	338	281	297	281	290	304	124	103	66	105	93	56	78	130	126	142	108	114	75	42	32	52
2010	9	RASCAFRÍA, EL PAULAR	204	239	275	289	282	281		182	232	273	277	283	293	282	302	228	194	175	233	186	228	225	210	177	173	179	193	202	232	234		109	86	92	73	101	106		93	66	29	53	68	81	89	100	112
2010	10	RASCAFRÍA, EL PAULAR	236	236	156	160	201	215	187	189	163	134	133	155	163	172	163	168	133	164	210	213	194	179	186	167	112	192	215	212	136	98	85	50	35	76	41	5	16	53	124	61	52	60	55	32	24	16	-2
2010	11	RASCAFRÍA, EL PAULAR	96	174	205	208	193	184	110	89	64	62	108	173	71	72	47	108	77	56	77	68	63	61	83	96	79	72	33	26	3	15		52	30	9	18	27	8	38	29	39	3	18	15	-12	23	9	-21
2010	12	RASCAFRÍA, EL PAULAR	34	3	11	24	33	131	98	130	95	169	182	178	132	121	35	65	57	69	125	66	59	78	33	5	39	113	73	92	132	93	62	-2	-23	-102	-135	-12	20	31	66	33	22	13	10	37	-22	-86	-99
2011	1	RASCAFRÍA, EL PAULAR	76	81	111	73	56	133	109	86	82	77	83	160	148	153	146	126	109	82	91	89	45	47	22	71	76	68	20	39	26	30	28	-8	9	-42	26	26	25	54	39	21	-9	56	9	-13	-20	-32	-33
2011	2	RASCAFRÍA, EL PAULAR	60	106	136	165	172	171	161	150	127	137	125	113	53	34	66	73	32	94	62	95	73	110	146	160	193	168	66	47				-94	-76	-32	-42	-33	-32	-37	-43	-44	-44	-43	-24	-26	-8	3	-20
2011	3	RASCAFRÍA, EL PAULAR	38	38	29	17	65	92	116	93	131	142	106	105	89	84	80	71	99	151	166	186	140	96	67	55	100	146	92	98	119	109	193	-15	-20	-38	-28	-17	-47	-25	7	-3	-22	-24	12	12	34	38	12
2011	4	RASCAFRÍA, EL PAULAR	208	170	162	177	228	224	247	264	257	184	198	209	231	212	192	154	177	185	168	165	158	97	124	126	158	156	194	190	149	128		19	39	69	61	40	44	48	52	53	67	42	6	9	35	24	15
2011	5	RASCAFRÍA, EL PAULAR	156	167	178	172	196	173	145	180	223	231	235	219	212	218	189	204	202	195	158	203	209	226	223	260	258	239	185	211	230	185	191	52	50	44	41	27	79	44	11	31	56	53	78	72	42	-8	14
2011	6	RASCAFRÍA, EL PAULAR	175	176	187	195	213	156	142	182	195	187	216	253	242	267	266	253	245	219	280	291	294	267	263	281	300	311	311	309	274	286		22	5	29	41	48	89	70	67	38	48	59	66	106	69	84	108
2011	7	RASCAFRÍA, EL PAULAR	300	290	273	257	292	269	220	250	258	290	287	266	181	227	269	289	224	231	212	266	263		247	234	260	279	282	286	309	289	304	86	118	104	89	80	107	73	46	81	83	64	84	61	48	52	90
2011	8	RASCAFRÍA, EL PAULAR	296	221	261	292	273	256	264	267	291	318	322	313	277	292	313	324	308	296	323	333	313	249	275	267	277	190	241	282	291	282	215	104	121	95	94	143	111	132	82	47	60	116	126	120	128	114	110
2011	9	RASCAFRÍA, EL PAULAR	237	222	207	224	248	279	289	306	307	294	247	300	302	293	284	294	265	194	229	273	275	267	256	241	253	263	270	225	239	242		131	114	111	78	56	50	68	68	66	70	76	50	78	86	83	84
2011	10	RASCAFRÍA, EL PAULAR	222	241	262	270	268	266	172	207	231	269	288	285	282	265	251	246	223	217	193	175	184	191	149	117	98	99	93	145	177	197	191	55	48	32	40	39	69	72	27	23	31	37	50	59	54	19	20
2011	11	RASCAFRÍA, EL PAULAR	180	125	123	84	63	83	144	160	113	141	152	181	121	107	93	120	109	88	87	97	106	85	142	138	145	174	164	136	131	131		77	102	53	45	36	30	24	4	23	71	39	42	74	22	1	29
2011	12	RASCAFRÍA, EL PAULAR	116	42	83	108	95	103	181	158	128	82	75	70	110	113	84	121	39	43	63	127	129	204	207	138	167	122	128	133	91	122	140	-38	-9	-25	-38	59	-10	-26	-31	-28	-27	23	-9	-16	35	0	20
2012	1	RASCAFRÍA, EL PAULAR	152	71	137	118	168	104	163	176	177	133	133	114	114	94	25	17	97	125	147	138	119	159	135	157	143	111	36	74	14	92	94	-21	39	-39	-42	-6	-8	-36	-50	-42	-54	-67	-59	-36	-47	-44	-24
2012	2	RASCAFRÍA, EL PAULAR	85	-11	-15	-17	33	64	40	-9	89	75	19	11	26	21	72	68	102	100	107	106	124	141	153	153	149	178	178	173	169			-11	-60	-66	-71	-20	8	-42	-84	-107	-70	-98	-94	-106	-11	-45	-48
2012	3	RASCAFRÍA, EL PAULAR	175	116	130	94	119	85	131	111	175	162	178	191	201	218	200	157	153	85	81	86	36	124	146	187	183	148	157	169	171	185	185	-17	-16	31	16	-28	-30	-58	-5	-20	-33	-13	-22	-11	-11	-1	-1
2012	4	RASCAFRÍA, EL PAULAR	196	152	114	91	97	72	62	143	190	129	96	113	90	67	65	55	128	71	87	121	123	142	120	109	154	129	142	71	107	95		25	30	42	42	17	4	2	-16	-16	41	27	39	19	11	-1	-21
2012	5	RASCAFRÍA, EL PAULAR	112	139	127	147	128	137	183	160	231	263	283	291	251	235	227	247	249	229	140	114	135	188	239	263	254	209	214	238	252	268	286	-14	-1	61	39	19	23	9	67	48	67	86	101	103	121	67	59
2012	6	RASCAFRÍA, EL PAULAR	292	256	211	245	266	245	221	195	217	211	181	172	225	258	261	263	274	260	215	246	243	278	293	307	324	339	318	301	266	211		75	91	89	75	59	98	125	63	32	138	96	60	29	42	72	62
2012	7	RASCAFRÍA, EL PAULAR	197	257	277	245	211	244	270	275	281	271	266	278	282	231	258	297	320	323	309	276	279	291	313	313	317	304	259	240	285	314	321	56	24	66	116	107	66	75	53	61	78	79	61	73	98	59	64
2012	8	RASCAFRÍA, EL PAULAR	307	300	302	281	239	248	281	310	353	356	345	278	278	281	201	284	346	335	316	333	331	333	311	281	241	292	294	303	274	241	245	70	73	88	98	84	59	72	110	117	128	147	118	79	104	87	75
2012	9	RASCAFRÍA, EL PAULAR	236	239	240	262	266	279	273	276	264	251	269	262	213	287	315	303	278	265	254	256	263	268	232	190	194	136	134	141	138	179		6	19	32	44	57	76	77	90	85	82	77	100	58	31	59	69
2012	10	RASCAFRÍA, EL PAULAR	202	215	223	225	242	234	262	260	247	256	163	165	165	132	135	157	171	174	120	134	101	181	203	131	132	151	111	84	125	18	123	14	22	31	32	25	42	90	97	86	112	111	71	28	23	9	6
2012	11	RASCAFRÍA, EL PAULAR	117	135	108	103	76	112	68	94	121	85	54	121	155	158	122	113	99	116	138	117	89	120	103	95	119	74	20	30	25	31		58	61	64	30	12	-26	-37	59	62	29	-24	-36	-44	27	92	69
2012	12	RASCAFRÍA, EL PAULAR	37	67	116	68	45	75	102	89	119	116	99	72	26	116	98	108	91	110	74	95	108	133	143	105	98	128	117	132	67	73	60	-56	-66	-46	15	-2	-32	-15	-45	-71	-51	-62	-47	-21	20	72	64
2013	1	RASCAFRÍA, EL PAULAR	62	93	118	163	186	182	145	130	74	78	95	66	17	30	39	66	74	108	86	56	32	28	44	53	81	110	111	126	151	154	178	27	-5	-36	-47	-20	-34	-41	-69	-85	43	-1	7	-11	-5	-2	15
2013	2	RASCAFRÍA, EL PAULAR		58	35	123	125	31	25	42	43	79	13	31	83	134	135	122	91	91	62	109	98	68	15	17	9	41	3	3					-5	-5	-6	20	-12	-18	-14	-38	-41	-22	-25	9	-27	-43	-30
2013	3	RASCAFRÍA, EL PAULAR	70	97	79	67	81	120	141	100	123	98	85	87	6	52	102	57	80	67	97	101	129	120	114	92	94	94	121	119	126	103	134	-53	-70	-12	27	31	31	28	11	10	13	22	-3	-27	-31	-5	4
2013	4	RASCAFRÍA, EL PAULAR	76	79	81	99	46	39	102	96	124	165	150	141	193	213	215	218	251	238	142	168	171	142	169	181	179	137	89	55	52	88		33	1	-15	33	-6	-22	-36	22	53	55	44	25	-6	12	58	38
2013	5	RASCAFRÍA, EL PAULAR	87	115	147	179	191	202	186	200	186	190	186	207	215	193	100	107	72	67	82	113	115	168	174	170	186	198	146	128	118	138	138	2	1	-3	-11	7	29	103	75	59	67	45	-4	16	60	-1	2
2013	6	RASCAFRÍA, EL PAULAR	182	196	213	230	223	207	150	138	153	211	225	277	269	267	290	281	195	155	145	207	220	253	236	269	278	273	264	263	283	298		12	4	20	34	56	85	56	44	86	94	103	83	106	89	72	80
2013	7	RASCAFRÍA, EL PAULAR	270	272	282	308	315	316	325	318	323	308	285	299	287	281	279	281	276	274	294	286	251	280	287	302	297	278	203	207	249	298	306	88	82	115	108	104	108	107	105	106	103	98	109	99	94	114	94
2013	8	RASCAFRÍA, EL PAULAR	314	291	296	301	301	262	235	241	290	310	321	306	287	305	300	299	287	308	310	314	329	301	304	285	264	257	252	245	233	241	262	93	130	72	68	93	98	123	74	66	86	96	109	101	108	109	124
2013	9	RASCAFRÍA, EL PAULAR	275	283	289	284	227	218	231	224	249	250	200	243	253	258	247	250	240	242	252	256	263	277	266	279	253	255	204	186	169	201		52	65	69	72	78	81	95	47	34	64	47	10	41	61	84	49
2013	10	RASCAFRÍA, EL PAULAR	241	211	201	186	193	204	212	223	221	208	180	190	177	189	175	208	215	233	193	182	172	133	171	139	154	171	184	197	90	122	172	133	129	114	80	53	31	20	27	25	26	31	6	15	101	99	77
2013	11	RASCAFRÍA, EL PAULAR	164	188	175	118	141	203	148	127																			95	51	112	48		-22	72	75	62	106	41	37	29
2013	12	RASCAFRÍA, EL PAULAR	92	111	116	139	159	155	163	135	112	127	115	121	113	130	142	136	66	90	68	57	70	111	71	86	72	68	136	84	63	63	68	-69	-84	-66	-38	-54	-46	-59	-62	-70	-88	-73	-76	-24	-27	-40	-50
2014	1	RASCAFRÍA, EL PAULAR	81	114	111	72	89	58	67	79	134	146	137	124	53	81	105	69	37	38	24	40	70	66	64	90	92	141	64	57	29	31	77	31	55	58	-2	6	28	44	7	-4	-9	-11	-20	21	20	31	-5
2014	2	RASCAFRÍA, EL PAULAR	71	60	36	59	68	114	66	77	50	45	47	81	113	132	51	62	74	63	115	114	52	65	111	73	104	50	95	78				-16	-46	-56	-8	24	19	5	10	-22	-20	-16	-56	64	46	13	-39
2014	3	RASCAFRÍA, EL PAULAR	82	90	66	59	127	183	169	165	158	168	154	138	107	134	163	203	210	195	175	169	159	97	79	106	56	59	77	85	63	101	89	20	63	3	2	0	-8	-14	-15	-31	-39	-30	-22	-34	-30	-20	-2
2014	4	RASCAFRÍA, EL PAULAR	122	95	95	111	159	207	216	221	227	231	209	183	210	198	196	217	226	223	223	144	121	138	136	135	116	145	140	179	183	182		61	39	28	27	80	46	15	40	41	55	50	40	34	42	55	38
2014	5	RASCAFRÍA, EL PAULAR	196	158	190	220	240	245	224	235	247	243	216	226	188	217	225	227	215	222	154	128	122	116	136	170	175	160	166	129	163	168	153	47	43	-2	-1	15	70	94	60	64	76	78	40	31	1	11	20
2014	6	RASCAFRÍA, EL PAULAR	194	215	239	210	225	217	216	244	249	247	241	255	284	261	239	203	239	258	261	246	234	236	242	162	210	226	256	247	203	255		13	57	37	79	45	77	80	58	63	53	92	77	91	85	40	8
2014	7	RASCAFRÍA, EL PAULAR	223	216	173	229	256	213	194	235	230	230	249	246	273	294	314	316	317	282	211	197	264	291			290	300	308	279	256	271	301	103	89	93	84	97	122	77	76	65	25	19	78	74	114	103	111
2014	8	RASCAFRÍA, EL PAULAR	264	219	254	278	283	286	293	286	281	280	293	266	220	244	269	260	295	296	270	249	267	228	262	285	311	269	291	302	282	270	291	113	110	88	88	98	95	129	112	111	99	106	115	100	44	51	53
2014	9	RASCAFRÍA, EL PAULAR	314	333	300	273	286	274	247	223	262	263	243	238	238	239	209	225	219	201	182	212	232	195	175	173	197	215	196	162	186	205		102	104	119	89	87	113	88	76	80	81	131	96	91	77	81	81
2014	10	RASCAFRÍA, EL PAULAR	226	223	230	225	217	213	199	210	149	183	153	145	146	117	111	195	209	225	237	240	246	202	226	236		228	229	204				56	75	65	57	33	44	62	44	101	80	88	81	73	31	23	62
2014	12	RASCAFRÍA, EL PAULAR											136	97		54	102	94	133	205	179	142	155	134	112	103	106	146	75	50	62	133	137											-24	-42		27	21	45
2015	1	RASCAFRÍA, EL PAULAR	152	176	179	193	161	131	135	140	193	190	143	122	135	127		46		7	24	28	11	18	32	110	111	123	94	122	77	86	63	-42	-50	-37	-19	-24	-42	-64	-55	-37	-39	-33	-51	-51	9		-6
2015	2	RASCAFRÍA, EL PAULAR	21	30	24	-13	-17	-3	-5	83	75	55	34	73	84	57	70	74	66	73	104	89	69	78	93	51	81		84	121				-31	-8	-14	-46	-42	-44	-92	-113	-90	-24	-25	-56	3	26	27	10
2015	3	RASCAFRÍA, EL PAULAR	160	166	175	94	142	190	199	199	203	214	200	200	143	89	32	103	94	51	64	96	72	78	50	68		110	146					67	37	5	-5	-55	-33	-23	-20	-27	-16	-7	-13	11	-32	-59	-76
2015	4	RASCAFRÍA, EL PAULAR										137	163	165	188	179	142	122	166	157	130	173	167	190	200	181	153	125	112	152	152	184											36	1	16	27	13	55	67
2015	5	RASCAFRÍA, EL PAULAR	182	240	193	196	170	189	230	196	239	258	278	287	303	239	171	231	256	258	176	148	169	180	194	201	219	231	254	264	232	239		90	104	105	100	51	9	28	67	35	59	59	61	96	91	53	61
2015	6	RASCAFRÍA, EL PAULAR	255	262	274	268	270	282	280	276	236	234	174	194	175	180	172	199	237	260	269	288	296	290	241	233	277	295	314	328	342	325		58	78	68	91	60	76	84	70	81	101	81	61	56	44	66	45
2015	7	RASCAFRÍA, EL PAULAR	309	286	315	317	321	340	337	328	341	332	320		341	345	346				288	307		301	307	271	284	307	302	315	293	277	277	105	112	116	127	119	120	134	118	109	105	115		118	116	114
2015	8	RASCAFRÍA, EL PAULAR	262	304	281	309	324	334	320	277	285		302	307	209	214	214	238	264	262			282	258	217	182	261	284	289	308	308	313	241	86	96	110	127	97	78	94	98	61		118	98	126	110	99	97
2015	9	RASCAFRÍA, EL PAULAR	239	246	224	215	210	205	216	230	247	236	266	240	212	200	147	215	154	198	230	244	249	228	191	252		245	233	210	198	189		91	91	78	62	31	49	71	25	55	83	53	110	73	69	55	84
2015	10	RASCAFRÍA, EL PAULAR	200	193	196	197	191	170	173			200	180	181	151		192	191	172	138	146			198	195	180	184							50	63	74	73	134	103	29			16	85	78	17		-41	-14
2015	11	RASCAFRÍA, EL PAULAR					133	201	207	201		224	229	211	204	185	195	187		202	207	168	98	59		73	103	124	127	130	158							77	48	38	37		12	3	0	3	-11	-6	-9
2015	12	RASCAFRÍA, EL PAULAR					181	158	76	122			115	90				147				119				130	132	123	132	86	114	29	80					-3	-17	-20	8			5	-3				7
2016	1	RASCAFRÍA, EL PAULAR	105		122	129		86	129	128		109	100	43	85	106	39				54	72			153	170	128	160	135	69	58	115	136	18		-7	35		-1	85	51		77	17	17	-32	-12	-8
2016	2	RASCAFRÍA, EL PAULAR	198	146	100	118	111	107	46	103	108	109	95	111	108	74	16	27	54	47	83	131	108	115	147	109	61	53	18	33	54			-21	-18	-28	-54	-51	-51	1	41	55	50	61	61	72	-6	-24	-87
2016	3	RASCAFRÍA, EL PAULAR	121	116	92	103	37	50	44	48	71	43	78	118	137	88	112	101	113	122	57	82								94	150	162	100	-43	9	17	8	-16	-14	6	-5	6	-10	-21	-61	-59	-55	-54	-23
2016	4	RASCAFRÍA, EL PAULAR	89	137	120	55	101	162	161	82	123	112	84	113	135	155	162	125	140	157	112	93	138	134	151	131	178	181	185	120	168	126		-31	-56	8	8	-10	-37	-5	1	34	5	1	28	17	71	37	42
2016	5	RASCAFRÍA, EL PAULAR	142	209	231	238	197	119	145	106	110	98	136	118	121	143	166	189	198	204	204	236	240	162	188	223	178	212	211	179	150	162	186	-12	-8	15	21	55	80	75	74	49	44	23	47	51	66	46	42
2016	6	RASCAFRÍA, EL PAULAR	203	238	244	225	233	234	269	285	288	230	237	251	234	207	147	142	169	179	210	270	283	282	277	278	273	262	281	284	273	276		33	17	62	91	65	64	74	81	97	149	88	87	137	102	74	62
2016	7	RASCAFRÍA, EL PAULAR	285	283	317	290	285	287	254	290	300	294	294	249	227	248	279	309	312	313	324	306	294	253	272	290	312	327	322	319	326	313	275	99	112	95	118	97	115	130	136	119	128	127	102	67	45	52	61
2016	8	RASCAFRÍA, EL PAULAR	303	324	330	290	286	316	327	322	290	260	275	290	307	307	307	292	281	299	293	269	300	327	330	309	310	278	318	311	294	294	286	97	97	102	135	124	65	86	87	103	83	45	57	84	91	96	105
2016	9	RASCAFRÍA, EL PAULAR	280	302	313	320	326	355	341	293	264	275	298	291	211	118	131	199	184	209	232	221	252	252	242	251	234	224	254	225	239	233		109	96	98	131	124	132	128	105	96	84	81	74	104	59	68	73
2016	10	RASCAFRÍA, EL PAULAR	221	229	247	258	253	231	238	247	231	203	224	105	138	141	163	176	133	168	158	159	161	123	158	98	179	226	232	237	234	244	244	75	43	35	42	46	41	8	38	34	32	5	64	63	28	-8	16
2016	11	RASCAFRÍA, EL PAULAR	178	201	191	107	108	67	38	69	92	124	155	136	161	132	155	185	181	115	121	61	105	60	48	37	19	38	72	119	83	92		-12	21	9	41	36	8	3	2	-3	-23	-35	-22	-3	-26	-41	-31
2016	12	RASCAFRÍA, EL PAULAR	70	89	100	82	98	147	146	108	127	139	149	151	105	51	69	43	94	80	117	61	113	129	131	138	182	180	170	161	172	175	128	42	-11	-19	59	13	-1	-9	-16	-30	-16	-30	-13	-27	0	26	27
2017	1	RASCAFRÍA, EL PAULAR	87	56	117	115	155	143	138	162	151	67	130	138	52	31	45	73	52	48	53	22	87	71	88	121	95	53	34	53	51	134	105	-91	-31	-24	17	-36	-54	-76	-67	-52	-14	-8	-27	-22	-26	0	16
2017	2	RASCAFRÍA, EL PAULAR	77	118	97	136	99	86	87	47	87	19	22	67	76	89	115	114	135	120	126	141	158	174	131	128	191	180	131	88				-11	4	-11	79	0	18	11	-35	-61	-39	2	6	-6	-25	-20	-26
2017	3	RASCAFRÍA, EL PAULAR	145	155	90	58	107	132	137	223	240	252	225	123	105																			-7	-11	-9	-20	28	68	34	0	9	8	36	17	17
2017	4	RASCAFRÍA, EL PAULAR							217	219	214	227	229	236	232	223	215	237	244	231	228	172	192	191	235	196	157	142	112	145	88	126								-12	-2	6	4	22	34	49	50	47	8
2017	5	RASCAFRÍA, EL PAULAR	159	205	238	223	190	175	234	249	245	207	161	165	141	200	235	265	234	148	177	242	201	263	277	282	281	289	285	221	233	227	239	13	14	20	42	54	30	20	41	56	79	51	34	60	49	40	72
2017	6	RASCAFRÍA, EL PAULAR	247	266	239	208	218	235	286	292	277	314	329	329	323	344	351	346	346	355	317	274	322	334	327	303	286	275	222	189	174	174		75	104	105	66	36	72	51	81	102	87	100	117	111	109	130	123
2017	7	RASCAFRÍA, EL PAULAR	199	278	318	302	305	210	216	201	278	286	308	326	344	331	330	333	314	312	286	284	270	288	284	271	264	295	319	323	318	319	309	45	65	67	81	99	127	106	105	105	92	90	108	115	129	103	116
2017	8	RASCAFRÍA, EL PAULAR	293	313	329	336	340	326	323	245	230	242	268	305	301	318	317	306	340	312	319	339	344	338	329	314	317	278	247	159	237	221	246	104	90	95	151	139	116	103	93	55	-4	32	45	64	88	115	95
2017	9	RASCAFRÍA, EL PAULAR	235	265	285	263	296	287	268	274	194	202	241	224	283	243	175	168	200	195	233	266	263	230	254	267	229	247	253	265	253	239		53	26	70	101	80	91	35	45	92	82	102	80	61	76	17	2
2017	10	RASCAFRÍA, EL PAULAR	236	270	279	280	284	267	263	268	256	267	258	276	275	273	270	247	146	105	144	193	156	188	224	247	255	260	237	243	232	198	181	100	91	80	61	67	70	20	5	30	15	25	37	51	42	71	49
2017	11	RASCAFRÍA, EL PAULAR	173	147	168	133	107	110	158	90	85	128	185	170	92	191	168	205	208	190	198	198	194	171	148	111	124	140	144	110	74	59		-6	45	52	61	45	36	6	-21	-35	14	-1	-15	-41	-46	-44	-29
2017	12	RASCAFRÍA, EL PAULAR	12	3	72	108	121	129	147	89	88	116	86	50	113	99	73	63	74	129	148	154	168	143	120	126	105	69	55	89	112	165	115	-25	-26	-70	-77	-92	-88	-60	30	58	67	-10	-48	-53	65	-7	-15
2018	1	RASCAFRÍA, EL PAULAR	67	92	118	118	75	24	31	75	-1	63	38	87	16	62	95	141	127	171	128	116	142	187	184	164	48	36	57	101	143	134	143	22	48	84	75	14	-9	-30	-73	-87	-20	7	-42	-30	-53	-65	49
2018	2	RASCAFRÍA, EL PAULAR	61	5	44	14	12	20	31	35	91	68	72	49	41	82	147	161	84	124	107	88	68	81	104	113	134	152	63	82				-32	-26	-24	-16	-32	-57	-89	-108	-100	-10	30	-36	-29	36	11	-5
2018	3	RASCAFRÍA, EL PAULAR	93	63	123	123	75	65	101	93	91	119	106	85	113	94	91	66	56	77	40	27	82	102	112	46	67	97	155	179	114	78	87	8	1	31	10	3	10	-4	1	35	47	30	31	-15	-22	15	6
2018	4	RASCAFRÍA, EL PAULAR	160	166	145	120	169	178	82	94	60	58	55	99	99	153	144	154	221	228	206	188	164	211	226	256	253	240	193	149	79	87		1	39	27	36	-23	0	28	31	-2	3	-2	20	1	-5	30	-5
2018	5	RASCAFRÍA, EL PAULAR	121	136	135	181	205	217	203	226	216	217	232	143	135	153	207	225	204	209	203	198	200	210	243	225	170	197	201	161	174	181	192	-20	-5	-7	-25	14	70	50	57	54	61	41	36	10	41	6	24
2018	6	RASCAFRÍA, EL PAULAR	215	213	209	167	156	169	184	186	170	141	187	197	196	224	263	254	262	284	286	298	296	306	311	333	332	316	283	285	285	245		49	92	75	66	67	47	48	65	50	37	83	78	41	55	74	67
2018	7	RASCAFRÍA, EL PAULAR	247	256	274	254	244	274	294	248	298	293	286	277	293	286	269	253	290	295	293	268	247	288	310	307	310	310	310	309	295	316	319	91	61	69	70	78	66	84	106	101	91	102	86	98	91	61	83
2018	8	RASCAFRÍA, EL PAULAR	340	365	349	339	345	357	336	306	255	289	304	321	273	290	305	288	286	273	295	304	298	299	306	280	269	300	331	303	294	305	298	100	109	127	131	101	111	117	80	95	58	114	95	100	83	74	88
2018	9	RASCAFRÍA, EL PAULAR	315	322	291	276	253	225	268	206	243	257	266	275	288	285	272	285	280	259	271	253	270	283	297	290	279	232	271	278	271	263		81	111	114	80	74	80	67	97	64	67	83	85	87	85	85	77
2018	10	RASCAFRÍA, EL PAULAR	240	255	268	269	263	252	160	180	179	177	198	224	227	152	129	195	189	169	122	171	199	219	220	235	236	157	98	57	62	35	96	17	-5	25	41	22	53	3	-2	33	56	62	94	71	72	33	25
2018	11	RASCAFRÍA, EL PAULAR	127	125	185	170	84	73	100	93	101	153	114	101	172	135	151	109	115	75	108	83	109	73	96	92	104	78	123	156	104	85		18	33	-16	-25	12	27	11	-1	24	55	68	68	33	22	74	78
2018	12	RASCAFRÍA, EL PAULAR	132	168	165	189	189	184	157	175	177	183	169	135	72	46	143	104	82	47	67	87	91	129	157	165	182	168	163	152	135	168	187	-33	41	-4	7	-5	-12	-20	31	16	-18	-19	-18	14	-6	7	29
2019	1	RASCAFRÍA, EL PAULAR	172	183	140	150	178	159	162	179	124	84	88	127	170	181	154	131	56	59	10	45	55	30	66	98	114	177	62	80	58	60	120	-42	-41	-55	-64	-56	-48	-45	-46	7	-66	-80	-63	-62	-27	-48	-57
2019	2	RASCAFRÍA, EL PAULAR	73	30	39	117	141	161	145	154	130	111	124	136	157	157	188	154	136	130	119	127	154	185	191	197	206	180	201	180				-2	-20	-42	-68	-19	-31	-31	-51	-28	-8	-35	-53	-46	-42	-53	-30
2019	3	RASCAFRÍA, EL PAULAR	183	188	218	134	152	100	109	133	181	191	180	195	93	170	231	223	144	131	123	136	143	163	175	182	187	181	181	179	150	156	114	-33	6	-25	53	16	28	13	-5	-20	-3	-8	-37	17	-26	-17	-9
2019	4	RASCAFRÍA, EL PAULAR	129	158	97	121	62	58	89	122	76	93	110	138	186	208	218	178	193	104	99	182	109	161	128	136	95	135	199	221	226	224		49	21	3	-28	-8	0	5	16	19	8	-16	-22	-44	64	45	-2
2019	5	RASCAFRÍA, EL PAULAR	221	218	153	181	190	229	210	180	202	226	220	255	283	273	278	259	122	138	160	181	200	248	242	189	206	228	230	204	225	274	293	14	32	8	-5	1	23	40	77	59	84	33	-5	27	23	66	55
2019	6	RASCAFRÍA, EL PAULAR	305	298	296	258	160	195	169	234	227	211	161	207	239	230	228	267	275	264	245	244	233	274	288	263	306	305	334	353	363	337		49	70	81	71	49	10	14	-3	42	77	7	-10	6	34	50	24
2019	7	RASCAFRÍA, EL PAULAR	309	308	305	287	294	303	309	279	248	305	342	360	323	279	303	318	291	309	327	333		335	333	332	322	265	214	265	286	270	303	115	92	115	120	118	83	99	89	76	61	92	111	166	116	119	92
2019	8	RASCAFRÍA, EL PAULAR	305	324	329	333	336	332	249	307	257	280	240	232	262	299	310	330	343	317	275	269	273	303	308	312	303	245	242	287	298	294	288	130	90	94	110	110	105	142	130	125	83	115	69	41	64	112	100
2019	9	RASCAFRÍA, EL PAULAR	279	273	284	296	247	252	262	261	257	156	229	243	226	211	189	213	247	243	238	218	164	177	220	216	216	256	252	265	261	278		119	100	88	81	44	5	24	45	56	79	61	54	66	111	111	90
2019	10	RASCAFRÍA, EL PAULAR	212	192	245	245	256	246	259	281	251	232	255	221	217	183	131	174	142	197	166	99	129	65	97	152	206	214	208	215	182	171	172	73	32	11	41	36	34	78	58	66	45	60	91	70	43	45	4
2019	11	RASCAFRÍA, EL PAULAR	156	152	108	157	74	103	90	64	84	44	93	86	117	63	36	61	75	68	95	45	64	115	63	111	111	114	111	120	137	156		131	97	71	53	41	40	15	0	17	11	26	19	62	5	-2	-23
2019	12	RASCAFRÍA, EL PAULAR	31	101	104	80	91	131	146	110	118	173	74	85	96	100	93	103	105	60	103	122	153	96	120	180	190	177	187	209	190		180	0	-25	-46	-4	22	-14	-26	-17	-8	-37	6	18	73	36	-16	41
2020	1	RASCAFRÍA, EL PAULAR	180	157	118	131	176	169	189	193	139	87	122	149	99	83	38	118	83	69	68	27	25	45	88	59	53	82	93	99	112	112	148	-43	-46	-36	-43	-48	-40	-38	-12	-28	-48	-74	-79	-59	-74	-32	9
2020	2	RASCAFRÍA, EL PAULAR	148	182	212	180	153	139	132	97	99	183	187	158	135	158	171	179	114	129	158	173	191	223	223	205	120	105	129	180	152			66	21	3	-2	-24	-36	1	-16	-25	44	39	38	34	-14	-18	-14
2020	3	RASCAFRÍA, EL PAULAR	122	107	111	131	111	68	135	146	132	218	245	239	205	202	190	44	101	163	150	80	75	82	100	122	143	97	93	151	156	52	60	45	20	20	77	33	18	-30	-55	40	26	44	34	56	7	6	2
2020	4	RASCAFRÍA, EL PAULAR	107	115	163	152	171	167	161	180	147	120	151	175	154	148	132	132	145	168	140	172	123	164	163	198	189	178	146	141	180	147		-20	-35	-25	-23	59	78	64	64	63	78	84	50	27	23	54	71
2020	5	RASCAFRÍA, EL PAULAR	189	236	265	269	220	234	215	240	199	157	173	138	155	118	159	157	202	234	254	259	281	283	271	257	253	232	254	254	278	277	221	99	70	45	68	48	22	47	91	58	64	65	41	51	46	13	42
2020	6	RASCAFRÍA, EL PAULAR	248	258	245	179	246	232	180	184	178	211	178	155	188	212	234	202	215	240	255	282	285	300	305	281	287	276	272	293	313	327		72	86	73	56	44	74	87	30	17	19	77	58	75	49	86	106
2020	7	RASCAFRÍA, EL PAULAR	294	275	276	301	324	315	344	317	308	282	317	285	298	293	292	315	301	316	335	337	331	296	318	310	332	351	357	316	343	342	354	116	97	79	63	63	100	109	123	92	81	101	117	96	69	72	77
2020	8	RASCAFRÍA, EL PAULAR	325	308	275	295	336	342	354	334	346	291	178	241	258	291	275	242	268	269	298	301	300	294	299	310	333	340	324	258	185	176	237	133	105	101	73	87	110	132	129	121	138	94	68	86	84	67	61
2020	9	RASCAFRÍA, EL PAULAR	253	269	300	308	318	292	250	244	265	279	290	306	293	242	259	273	219	189	194	199	226	209	180	167	135	162	163	229	244	242		66	36	44	62	71	85	54	16	33	55	60	66	79	94	91	83
2020	10	RASCAFRÍA, EL PAULAR	182	145	112	113	150	204	247	229	239	213	160	170	180	131	114	142	168	182	215	153	146	147	114	167	117	82	149	138	169	205	212	86	44	38	65	62	78	58	52	50	34	-16	-10	87	-5	-10	-36
2020	11	RASCAFRÍA, EL PAULAR	214	232	144	82	102	159	136	155	135	162	156	145	137	105	161	183	207	215	203	191	183	176	171	137	89	87	87	88	127	147		23	50	75	39	60	83	59	62	20	2	5	22	8	45	77	13
2020	12	RASCAFRÍA, EL PAULAR	151	64	104	49	13	38	67	30	68	97	114	86	157	110	99	79	124	101	58	120	132	165	115	69	52	79	86	56	20	31	40	-22	-50	-63	-14	-25	-17	27	4	-4	53	73	26	20	32	-19	-17
2021	1	RASCAFRÍA, EL PAULAR	16	-10	36	23	56	53	27	9	-14	57	69	126	149	153	121	147	135	127	100	67	116	96	96	76	97	119	158	181	157	145	106	-29	-39	-33	-22	-94	-115	-112	-125	-33	-84	-129	-124	-76	-70	-92	-38
2021	2	RASCAFRÍA, EL PAULAR	105	116	148	117	142	78	79	55	61	98	143	84	119	147	124	162	138	155	145	143	103	78	127	130	111	142	180	116				60	52	32	36	11	31	10	19	13	2	29	51	-11	-28	-8	-12
2021	3	RASCAFRÍA, EL PAULAR	53	121	124	146	139		129	73	95	155	165	111	103	124	165	174	168	93	48	86	125	156	177	196	198	157	155	189	181	191	203	42	44	2	-8	-9		-11	-26	-39	-46	19	-20	-40	3	-30	-24
2021	4	RASCAFRÍA, EL PAULAR	200	142	175	184	202	185	181	159	86	185	120	162	93	167	152	128	127	165	173	154	139	143	116	140	120	159	175	129	125	121		47	28	11	-21	-15	0	-9	24	61	46	-2	-25	0	48	35	-28
2021	5	RASCAFRÍA, EL PAULAR	124	123	143	185	207	215	241	246	179	154	130	151	146	177	195	181	209	211	218	253	223	162	153	180	223	234	254	215	260	230	276	24	15	13	-4	29	36	65	47	54	9	25	51	46	74	83	111
2021	6	RASCAFRÍA, EL PAULAR	222	231	250	240	212	260	283	294	291	295	261	275	280	284	285	270	189	200	216	201	178	192	200	238	272	275	235	212	260	287		85	51	85	76	67	46	63	70	80	75	93	97	91	100	94	116
2021	7	RASCAFRÍA, EL PAULAR	300	306	278	262	299	179	201	264	289	312	338	206	229	249	288	309	320	301	303	319	321	321	302	259	266	271	283	312	320	288	205	68	79	114	100	94	77	59	48	63	83	99	112	60	60	55	75
2021	8	RASCAFRÍA, EL PAULAR	231	256	276	260	292	300	236	276	304	324	352	354	375	378	357	312	295	305	298	311	327	336	332	306	298	278	321	302	300	282	295	52	55	67	137	83	86	102	57	64	105	127	123	112	134	124	92
2021	9	RASCAFRÍA, EL PAULAR	221	204	251	275	289	259	274	244	223	245	227	273	206	153	201	209	234	202	236	201	198	185	200	172	201	226	243	228	222	222		85	75	83	69	76	106	117	96	136	98	75	71	85	122	114	90
2021	10	RASCAFRÍA, EL PAULAR	230	234	151	157	167	225	252	242	238	220	211	229	234	229	224	191	192	215	226	243	188	173	189	200	195	195	204	191	119	177	185	41	40	24	14	67	35	10	18	6	20	29	28	6	-5	24	21
2021	11	RASCAFRÍA, EL PAULAR	124	115	62	84	71	111	147	168	180	160	172	179	187	173	123	146	144	128	100	83	124	66	65	57	60	41	34	32	69	122		64	45	20	22	-23	-45	-34	-22	-21	-40	-34	-20	-13	-19	-21	-41
2021	12	RASCAFRÍA, EL PAULAR	68	39	101	91	49	103	117	55	71	105	130	172	155	170	173	151	137	93	83	74	103	126	76	84	66	114	125	131	170	185	198	-44	8	10	39	14	25	24	6	10	48	25	-25	-38	-36	-28	-37
2022	1	RASCAFRÍA, EL PAULAR	180	190	176	146	38	82	72	88	79	109	144	126	82	74	90	119	125	150	149	122	94	101	92	73	61	97	128	141	162	173	140	-24	-13	2	14	-2	-47	-55	-53	18	11	-16	-44	-72	-74	-90	-78
2022	2	RASCAFRÍA, EL PAULAR	180	239	164	156	123	145	168	165	171	181	149	127	140	64	104	102	213	177	105	145	166	193	170	169	77	53	112	162				-6	-30	-33	-5	-29	-62	-33	-45	-41	-26	-3	-17	-25	13	-15	29
2022	3	RASCAFRÍA, EL PAULAR	173	110	67	76	82	63	90	101	81	141	92	126	121	93	157	143	84	112	93	75	92	80	75	69	105	95	108	146	134	90	97	-43	24	2	-25	-38	-45	1	-2	-28	-9	27	-22	12	5	41	53
2022	4	RASCAFRÍA, EL PAULAR	55	50	69	102	128	136	156	138	158	181	190	137	155	187	216	212	227	228	142	80	137	73	59	147	184	192	132	132	205	198		-25	-48	-64	-76	-43	-47	39	25	24	3	67	16	7	10	28	39
2022	5	RASCAFRÍA, EL PAULAR	214	124	106	173	189	199	219	223	243	267	267	239	252	221	210	239	252	279	289	292	279	240	218	161	191	248	282	286	270	227	254	69	68	68	26	24	14	4	31	27	33	74	65	59	82	63	37
2022	6	RASCAFRÍA, EL PAULAR	238	243	236	234	264	269	281	236	288	318	295	297	336	341	346	339	346	331	243	227	238	203	211	231	225	247	215	283	285	243		67	64	80	47	74	60	94	152	93	73	95	103	94	124	121	138
2022	7	RASCAFRÍA, EL PAULAR	299	317	305	314	323	270	291	326	341	335	333	333	358	376	363	368	360	348	319	335	346	345	357	354	312	301	323	321	337	343	336	46	101	109	94	79	100	74	70	86	95	103	109	117	125	111	117
2022	8	RASCAFRÍA, EL PAULAR	350	329	338	333	338	342	335	333	341	340	330	345	252	278	277	248	237	246	301	319	316	323	320	337	308	307	289	312	302	318	292	109	137	130	110	121	112	111	101	115	156	139	114	111	80	81	108
2022	9	RASCAFRÍA, EL PAULAR	298	269	262	269	277	262	237	236	277	318	323	249	222	211	221	238	263	268	212	259	271	254	245	204	169	191	190	187	132	158		64	71	72	52	35	67	45	119	105	85	95	131	117	96	99	82
2022	10	RASCAFRÍA, EL PAULAR	241	261	278	268	268	243	227	227	233	188	198	214	214	251	248	202	226	219	198	148	148	153	173	172	209	189	175	189	200	164	127	9	35	45	79	56	53	45	53	42	97	73	39	39	55	44	39
2022	11	RASCAFRÍA, EL PAULAR	166	193	157	123	199	174	172	163	122	172	118	154	170	108	136	132	152	76	53	118	125	116	122	105	95	192	150	77	117	104		52	20	70	-20	-34	-23	-13	25	33	-5	-5	59	21	16	49	69
2022	12	RASCAFRÍA, EL PAULAR	129	92	57	75	63	91	101	91	75	87	77	141	122	106	80	79	83	64	61	82	104	131	90	127	135	158	151	138	113	135	129	-40	-62	-56	-41	-17	47	6	6	23	31	1	59	86	33	37	1
2023	1	RASCAFRÍA, EL PAULAR	140	101	121	145	147	136	28	116	85	160	95	123	143	158	74	71	68	3	50	84	68	53	45	48	83	45	26	69	68	100	161	6	-14	-37	-50	-36	-38	-41	27	-8	-11	-19	-40	-29	-30	9	9
2023	2	RASCAFRÍA, EL PAULAR	138	151	164	188	175	113	66	91	93	87	82	80	100	76	127	143	152	151	164	171	165	122	55	82	75	50	0	39				-69	-56	-51	-46	-46	-37	-46	-34	-54	-61	-75	-44	-54	-27	-18	-38
2023	3	RASCAFRÍA, EL PAULAR	31	91	99	121	80	91	115	185	139	144	159	228	203	122	193	203	143	111	159	190	192	200	193	154	185	149	177	218	235	206	165	-55	-35	-50	-66	-60	19	39	47	62	57	93	44	18	34	-22	-2
2023	4	RASCAFRÍA, EL PAULAR	138	130	173	179	202	213	216	231	231	219	232	131	116	145	181	210	206	210	229	232	218	162	194	215	234	257	280	276	225	204		44	-5	-2	-34	-52	-18	-18	9	20	67	35	43	14	41	64	30
2023	5	RASCAFRÍA, EL PAULAR	232	255	259	232	242	238	224	246	222	195	168	135	167	161	151	193	209	184	170	170	190	201	190	225	208	153	197	170	212	217	230	25	14	52	67	28	27	63	50	94	35	7	5	-24	4	4	-13
2023	6	RASCAFRÍA, EL PAULAR	162	202	234	201	218	250	150	182	219	231	212	232	204	231	270	290	296	270	242	246	242	249	286	314	328	320	300	296	277	244		90	89	59	62	70	67	113	119	108	108	93	81	75	72	80	92
2023	7	RASCAFRÍA, EL PAULAR	290	289	257	282	290	288	291	296	308	347	347	283	303	326	262	304	342	354	342	300	277	286	322	263	264	312	308	315	312	324	327	87	101	118	115	96	95	84	89	103	95	122	99	116	104	97	71
2023	8	RASCAFRÍA, EL PAULAR	312	290	261	241	299	306	335	368	387	328	347	335	336	327	326	327	331								333	291	203	235	236	248	297	121	118	104	54	58	88	60	103	132	125	101	143	113	98	86	87
2023	9	RASCAFRÍA, EL PAULAR	294	156	183	228	250	269	262	274	248	255	236	223	243	248	222	193	185	185	224	230	163	159	214	249	271	267	268	266	290	285		70	119	121	108	101	99	116	137	133	104	100	78	71	82	115	98
2023	10	RASCAFRÍA, EL PAULAR	298	284	282	273	260	286	281																									70	67	65	67	65	67	64
2005	7	SOMOSIERRA			299	239	231	259	265	261	245	248	274	275	292	300	293	303	276	219	298	315		294	287	287	255	260	231	226	211	233	262			164	118	95	129	126	121	105	102	121	135	148	162	165	176
2005	8	SOMOSIERRA	242	210	256	288	311	307	330		275	169	221	267			311	265	257	274	243	174	156	197		271	277	273	259	287	282	295	258	78	63	82	124	152	156	182		158	116	113	102			155	156
2005	9	SOMOSIERRA	264	268	275	282	209	164	136	176	215	151	153	146	195	225		247	124		177	217	227	246	249	239	173	196		226		238		121	131	145	156	104	73	72	86	90	63	63	72	67	90		110
2005	10	SOMOSIERRA	233	133			185	192	184	219	206	153	127	148	65	97	92	142	113		128		110		83	142			145	106		128	103	74	30			63	65	58	75	105	99	99	64	33	30	29	42
2005	11	SOMOSIERRA								101		55	111	47		48	43							116	80	7	19	-30	-7	14	-4	25									3		-5	28	-4		13	2
2005	12	SOMOSIERRA		34	43	57	33	42	50	45	40	85	62	19	0	3	-1	28	20	26	45	14	60	78	103	68	57	37	33	-26	32	52	40		0	-2	33	-12	-17	5	3	-17	-33	-19	-36	-12	-48	-50	-49
2006	1	SOMOSIERRA	21	2	-1	10	31	11	45	26	19	21	51	75	41	30	7	9	43	30	42	100	8	20	65	32	24	29	-27	-47	-1	3	40	-15	-19	-17	-26	0	-7	-4	0	-20	-34	-13	-13	-17	-31	-23	-21
2006	2	SOMOSIERRA	89	90	83	6	25	76	102	86	116	108	95	103	125	113	91	76	69	61	8	14	-3	4	-11	5	-2	4	-9	36				11	9	-7	-59	-67	-34	-3	2	2	24	12	5	5	13	4	9
2006	3	SOMOSIERRA	31	57	58	43	-1	19	57	101	51	44	85	92	163	159	164	146	71	64	51	54	74	43	54	98	117	125	115	94	121	133	163	-66	-53	3	-2	-65	-49	-31	26	-5	-21	5	24	32	41	49	45
2006	4	SOMOSIERRA	138	135	149	167		96	101	124	142	83	130	128	167	142	113	99	59	106	136		87	118	133	189	199	185	180	136	138	159		52	46	49	62		46	43	39	48	-24	-36	4	14	51	51	32
2006	5	SOMOSIERRA	174	189	148	132	127	124	139	112	169	195									182	166	189	126	124	171	211	210	240	252	248	206	161	57	68	83	70	69	74	51	21	27	68
2006	6	SOMOSIERRA	185	192	192	225	248	257	271	271	218	208	241	229	218	231	213	203	189	223	235	209	239	267	260	238	210	232	248	228	253	269		21	58	45	63	93	111	147	143	106	108	114	120	113	141	106	97
2006	7	SOMOSIERRA	252	247	240	236	219	222	258		312	314	280	279	281	275	281	291	294		249	265	289	283	289	299	287	284	249	246	281	302	282	141	145	111	119	100	105	109		159	180	195	186	164	152	153	159
2006	8	SOMOSIERRA	272	278	241	251	265	259	263	232	256	274	278	232	241	263		179	141	151	183		263			226	238	204	230	262	257	255	288	128	158	92	68	109	105	115	84	84	136	123	87	51	125		90
2006	9	SOMOSIERRA	312	298	310			276	245	260	256	268	231	176	158	105	122	143	202	207	232	222	157	148	148	124	155	178	228	197	174			164	176	167			152	133	140	152	136	130	106	96	54	51	40
2006	10	SOMOSIERRA	192	200					169	204	202	180	156	138	173	179	142	138	97	98	94	104	120	116	111	124	124	109	141	205	228	220	179	92	109					107	109	99	92	50	23	47	67	86	91
2006	11	SOMOSIERRA	165	151	96	83	80	91	89	109	126	141	138	108	125	142	86		73	66	98	88	71	71	86	86	75	45	62	57	70	69		91	70	72	68	56	63	66	83	63	57	46	48	38	50	27
2006	12	SOMOSIERRA	73	47	69	88	79	10	70	62	-6		44	34	61	111	72	71	66	25	-12	8	8	-22	28	43	70	72	71	54	75	72	105	27	27	12	68	-5	-12	3	-19	-26		-41	-9	-21	6	-7	-7
2007	1	SOMOSIERRA	78	78	135	81					78	40	90	146	137	125	83	39	71	72	178	129	103	21	-16	-26	-37	6	2	13	14	58	44	40	11	20	17					5	-16	-14	17	41	44	20	18
2007	2	SOMOSIERRA	13	44	19	68	48	40	62	42	46	81	102	86	91	70	97	123				16	62	89	48	50	65	54	132					-27	-21	-3	14	5	2	3	0	-20	24	51	13	0	3	3	7
2007	3	SOMOSIERRA		122	132	132	71	54	62	30	58	108	125				121	97	116	119	53									54	53	51	67		39	44	10	-20	16	-21	-26	-11	-17	-13				23	12
2007	4	SOMOSIERRA	61	51	68	31	59	81	69	93	99	102	124	103	89	124	150	171	137	166	152	151	175	184	193		117	70	91	127	95	78		-20	-4	-5	-39	-42	8	-1	8	15	42	40	39	36	36	49	52
2007	5	SOMOSIERRA	56	66	98	115	84	122	162	204	211	214	198	170	151	112	138	154	165	227	206	179	145	192	152	122	118	115	109	101	158	162	114	-8	7	27	28	14	9	38	74	83	95	71	63	24	4	17	53
2007	6	SOMOSIERRA	135	159	166	190	189	202	224	230	218	175	192	211	187	117	175		132	177	172	143	142	184	220	230	181	193	207	221	244	246		37	67	63	71	54	66	94	127	126	101	83	90	87	75	62
2007	7	SOMOSIERRA	195	222	208	194	222	262	261	246	171	193	228	248	263	261	240	193	234	245	239	204	224	218	207	241	273	294	295	290	293	290	295	101	84	100	81	70	122	129	120	69	43	85	102	128	143	128	103
2007	8	SOMOSIERRA	273	270			272	234	200	202	236	262	265	229	239	270	267	209	236	258	204	211	146	152	164	191	217	265	284	279	219	186	217	133	107			144	126	90	64	87	94	127	115	109	119	119	88
2007	9	SOMOSIERRA	252	252	247	222	259	270	251	252	262	255	253	230	190	195	210	224	188	176	212	222	168	200	215	216	171	135	105	163	136	135		91	117	100	86	87	108	110	88	130	115	108	127	116	107	100	116
2007	10	SOMOSIERRA	127	166	116	153	151	180	181	174	157	140	141	158	169	179	154	167	172	184	168	162	173	143	98	86	72	72	115	134		64	77	100	92	82	66	74	80	79	56	45	43	40	43	44	59	54	71
2007	11	SOMOSIERRA	127	169	160	154	138	153	170	151	108	174	150	161	109	42	27	56	84	109	49	73	59	54		42	34	36	45	51	36	80		-26	35	34	51	45	34	38	50	27	27	35	49	6	-7	-42	-72
2007	12	SOMOSIERRA	79	81	58	99	100	74	61	104	79	15	29		64	67	47		6	0	10	20	24	52	77	49	67	39	70	57	64	50	102	12	0	6	28	26	13	-2	27	4	-17	-24		-20	-33	-39
2008	1	SOMOSIERRA	64	17	8	15	72	87	61	61	53	45	30	6	6	36	62	62	46	73	140	145	118	94	120	93	82	78	124	117	113	86	57	-23	-19	-9	-17	1	14	8	30	6	21	-35	-35	-40	-7	2	-1
2008	2	SOMOSIERRA	59	45	26	31	73	121	131	125	121	93	97	39	33		56	80	28	39	49	73	105	110	103	56	94	106	133	59	102			7	-6	-4	-9	3	15	24	26	20	1	1	-16	-28		7	4
2008	3	SOMOSIERRA	119	161	110		12	34	63	96	42	53	90	114	160	148		118	126	51	68	91	94	11	-6	29	75	29	50	83	124	104	71	32	37	10		-71	-72	-47	-5	-6	-15	12	32	22	54		18
2008	4	SOMOSIERRA		180	191	181	180	174	105	84	86	80	51	77	82	97	123	133	56	56	46	76	86	81	143	175	194	218	201	126	126	101			23	51	57	23	58	47	30	48	21	-16	-17	10	4	-1	40
2008	5	SOMOSIERRA	141	160	198	197			167	91	124	57	134	155	113	103	109	102	137	87	107	140	136	163	122	106	88	103	118	101	96	138	121	10	44	70	86			87	72	51	34	42	37	50	47	32	52
2008	6	SOMOSIERRA	121		167	176	110	150	149	105	114	129	159	176	198	208	201	144	171	209	233	257	252	255	232			257	246	266	271	264		52		48	58	55	43	37	27	45	51	69	79	72	89	108	77
2008	7	SOMOSIERRA	259	204	185	240	234	197	198	226	251	268	228	152	182	226	230	233	244	276	284	271	237	273	288	260	226	255	268	244	254	259	261	134	81	50	97	106	93	55	66	116	124	121	65	57	86	105	120
2008	8	SOMOSIERRA	246	286	288	315		282	244	252	276	292	249	219	238	191	209	207	237	254	239	262	277	231	223	257	272	258	256	268	253	219	223	131	120	161	173		175	114	95	114	149	147	89	55	80	46	105
2008	9	SOMOSIERRA	239	236	228	218	175	163	188	216				130	143	177	199	232	206	204	223	234	205	144	157	150	166	165	143	141	182	170		108	124	102	103	93	60	49	109				28	24	36	82	99
2008	10	SOMOSIERRA	190	178	83		187	197	118	84	122	179	157	165	155	149	180	179	150	137	123	152	125	67	117	121	154	177	166	78	-1	53	39	64	57	-2		38	52	60	28	16	96	94	91	89	86	85	83
2008	11	SOMOSIERRA	50	16	38	37	31	64					87	41	39	46	78	97	81	36	70	80	80	64	46	29	-17	18		16	-9	-10		1	0	-5	-4	5	6					39	-4	-5	-10	-18	9
2008	12	SOMOSIERRA		-27	10	49	48	58	54	64	39	-14	7	9	5	-20	-20			4	20	87	139	137	141	117	90	-3	9	16	22	40	32		-42	-32	-5	19	16	28	32	-19	-51	-48	-34	-44	-46	-56
2009	1	SOMOSIERRA	59	70	41	25	21	-37	-46	-53	-38	0	55	56	19	0	13	62	34	59	60	-13	-10	68	79	60	-2	-4	17	56			50	18	17	21	-26	-55	-62	-94	-86	-84	-75	-72	-61	-31	-68	-72	-17
2009	2	SOMOSIERRA	-2	10	18											102	103	87		81	97	53	79	82	98	124	134	135	145	78				-30	-10	-19											-9	2	0
2009	3	SOMOSIERRA	47	43	43			40	71	139	122	140	150	168	183	167	171	187	125	158	182	177	166		162	138	133	173	177	98	39	58	65	14	3	1			-32	9	20	0	22	37	41	44	60	53	57
2009	4	SOMOSIERRA	87	99	138	170	175	143	69	130	127	83	20	40	120		54	48	64	94	105	99	134	153	203	200	99	69	90	102	135	106		-34	-24	23	41	51	35	0	-22	25	-19	-34	-36	-12		-2	0
2009	5	SOMOSIERRA	124	184	192	188	204	222	206	191		147	151	159	174	123	144	180	171	178	196	235	227					136	182	217	221	237	228	0	16	62	55	34	88	112	101		75	74	62	41	34	18	54
2009	6	SOMOSIERRA	233	239	242	217	165	111	132	119	147	223	247		281	236		198	240	254	280	233	236	256	273	250	214	208	226	235	247	269		114	115	99	122	64	52	61	66	52	97	105		164	130		130
2009	7	SOMOSIERRA	279	276	271	255	236	248	235	258	261	275	275	283	289	242	262	291	182	226	285	255	296	262	238	226	275	304	268	286	276	285	294	144	139	122	124	112	104	98	104	118	130	147	137	149	110	83	143
2009	8	SOMOSIERRA	210	241	265	288	295	281	270	252	209			278						286	296	292	296		298	265	235	259	297	294				107	80	106	140	168	166	131	126	112			146
2009	9	SOMOSIERRA			248	219	251	253	265		258	270					159	121	98	137	135	158	167	196	204	224					164	164				115	113	93	138	135		128	126					15	34
2009	10	SOMOSIERRA	158	183			209	210	164	159	171	175	190			200			167	182				66	133	152	152	179	200	177	205			91	76			118	130	96	75	77	92	98			79
2009	11	SOMOSIERRA			114	88	38	85	84	39	45	69			101	99	88	118	125	130	137	116	94	70	95	130	91	65								17	26	11	9	6	0	-4	1			43	52	64	62
2009	12	SOMOSIERRA		70	37	47	89	37	60					93	2	-24	-42									76									33	2	3	0	3	34					-5	-67	-80	-75
2010	1	SOMOSIERRA					27	0	-21					23	21						79	49	69		60	46	-1	59			44	30	11					-8	-29	-77					-48	-2
2010	2	SOMOSIERRA	18	65	106	42	37	38	63	40		-10	-42	-20	-1	4	-21										79							-44	-40	-5	17	1	7	2	1		-60	-83	-90	-99	-97	-52
2010	3	SOMOSIERRA									-7	-11	2						112	111	87	101				111	50	74	94	124	86	57	81									-88	-75	-66
2010	4	SOMOSIERRA	57	96	37	72	112					146	177	132		61			76	93	115	144	159	127	145	149	190	216	219	211	187			-17	-8	1	-12	0					40	29	17		20
2010	5	SOMOSIERRA			50	4	43	94	80	96	89	81	79	80	45		87	121	161	190	188	202	232	231	214	199	161	192	169	140	183	218	225			-22	-23	-24	-31	12	20	45	24	27	25	-2		0	-12
2010	6	SOMOSIERRA	235	223	240	252	246	233	227	179	98	113	102	111	146	143	83	63	150	180	160	140	197	228	243	258	223	211	225	247	232	256		138	124	124	116	139	124	106	85	68	54	60	62	74	50	23	35
2010	7	SOMOSIERRA	249	213	219	256	261	283	291	260	270	280	288		257	230	255	258	275	287	306	284	235	229	241	256	242			292	267	273	296	162	126	128	142	158	155	177	182	158	162	165		138	116	92	116
2010	8	SOMOSIERRA	281	266	245	235	242	271	286	238	277	283	269	250	203	204	226	225	233	253	238	268	283	278	274	251	287	306		261	251	253	270	164	107	84	108	98	101	137	145	154	163	143	91	64	37	81	87
2010	9	SOMOSIERRA	203	206	250	273	262	262	166	160	195	242	254	262	264	251	277	184	164	147	190	152	208	189	173	163	136	129	160	169	210	199		119	108	116	131	152	145	83	63	80	89	124	130	125	109	145	110
2010	10	SOMOSIERRA	207	191	115	135	152	173	163	148	134	106	77	112	136	135		99	87	94	141	158	158	137	146	139	68	113	178	170	103	50	48	75	94	74	48	40	79	89	106	52	48	47	42	56	35		10
2010	11	SOMOSIERRA	56	81	134	165	158	149	82	56	35	35	53	103	51	45	17	59	55	38	23	42	37	12	38	42	32	20	15	-5	-16	-5		32	29	46	69	71	61	11	-2	7	-8	-3	46	29	2	-17	-5
2010	12	SOMOSIERRA	-4	-26	-22	-11	43	82	71	73	83	139	152	116	90	50	-21	-19	29	39	56	31				-31	-23	23	77	80	111	51	46	-33	-44	-73	-89	-22	30	44	54	45	61	63	55	41	-54	-82	-92
2011	1	SOMOSIERRA	50	34	34	47	46	72	62	44	50	52	55	73	126	107	111	92	60	66	73	53	-5	-7	8	51	56	43	-6	12	-2	-1		3	2	-3	15	19	36	35	29	8	0	34	32	40	26	21	15
2011	2	SOMOSIERRA		14	37	74	112	138			96	99	91	83	37	1	20	6	4	53	55	72	40	70	97	120	139	117	35	2					-51	-41	-7	16	31			0	10	1	1	-5	-32	-20	-38
2011	3	SOMOSIERRA	4	-2	-3	0	42	79	91	74	112	122	91	77	54	64	38	36	62	116	131	147				49	66	98	57	62	90	78	162	-46	-43	-51	-48	-10	-19	0	16	17	12	6	0	14	24	2	-11
2011	4	SOMOSIERRA	168	150	118	161	191	177	218	229	223	142	162	179	197	192	160	133	148									125	175	175	132	104		76	72	61	60	77	94	100	112	105	50	38	35	64	66	40	47
2011	5	SOMOSIERRA	121	152	157	151	160	138	92	145	192	196	200	188	192	192	171	170	172	174	143	183	195	209	221	214	234	215	144	194	196	162	157	59	53	64	62	58	87	47	24	69	96	88	103	89	35	5	52
2011	6	SOMOSIERRA	132	153	166	165	189	149	103	168	159	154	193	220	224	230	246	225	231	195	252	258	267	244	239	268	278	294						5	6	43	70	77	85	68	65	62	52	77	100	115	94	113	109
2011	7	SOMOSIERRA	286				269	248	206	233	245	260	259	230	122	201		267	200	222	182	248	242	237	222			248		278		275	283	117				128	117	88	55	115	116	135	78	60	47		139
2011	8	SOMOSIERRA		200	245	279	252	248	251	236	257	295	305	294	250	281	291	296	281	264	303	302	295	223	245	239	243	172	213	245	270	256	184		118	115	138	145	127	129	90	90	108	152	143	147	157	141	161
2011	9	SOMOSIERRA	209	204	171	206	209	255	269							256	252	250	244	162	184	248	251	244	222	213	233	233	242					123	109	98	91	58	98	120							140	142	139
2011	10	SOMOSIERRA							125	148	187	240	257	258	252	235	233	217	199	200	184	128	170	150	108	89	80	67			136	163	140							44	34	30	108	121	129	127	107	77	80
2011	11	SOMOSIERRA	119	95			36	29	56	99	75	86	109	141	93	93	45	75	67	53	63	72	88	51	115	100	99	120	132	110	106	94		87	79			13	3	29	32	34	58	72	72	69	19	16	27
2011	12	SOMOSIERRA								128	112	63	31			60	52					43	78	104	144	43	93	86	105	83	25	33	100								25	16	6	10			9	3
2012	1	SOMOSIERRA	121	48	45	51	102	45	72	100	109	108	92	88	72	50	19	-4	45	56	70	79	64	64	19	117	108	55	27	12	-8	32	64	17	11	-12	-13	10	9	10	7	10	7	9	-4	12	-17	-10	-37
2012	2	SOMOSIERRA	11	-54	-53	-49					5	-19				1	23	38	72	81	55	42	74	90	115		120	117	147	155	139			-54	-91	-100	-115					-67	-79				-43	-40	-35
2012	3	SOMOSIERRA	141	90	90	60		48		56	107		151	168	189	186	181	146	111	65	74	78	17	87	128	171	159	133			157	180	169	43	22	22	-3		-42		-21	-25		9	37	54	58	67	37
2012	4	SOMOSIERRA	159			56	67	25	27	100	153	93	46	75	66	49	26	28	112	36	49	103	93	95	85	90	94	71	94	51	58	89		65			30	13	-14	-10	-2	22	13	0	6	-12	-7	-24	-30
2012	5	SOMOSIERRA	84	103	91	84	107	135	122	131	193	227	239	272	238	220	189	226	205	210	104	83	97	159	209	243	226	190	195	220	236	241	263	4	20	50	32	24	38	42	81	85	123	131	154	138	94	69	87
2012	6	SOMOSIERRA	264	225	188				193	178	209	182	162	157		226	244	252	246	235		221	227	254	274	296	311	329	295	286	237	197		134	134	96				98	68	56	109	73	49		95	91	94
2012	7	SOMOSIERRA	171	255	269	238	204	234	261	255	254	259	267	268	271	227	232	277	313	318	300	268	275	272	297									55	71	128	124	99	65	98	74	118	115	107	101	133	109	79	100
2012	8	SOMOSIERRA	277	269					249	266	328						180	249	301	298	272	291	313	299	284	255	228			267	253			124	110					122	138	183						101	95
2012	9	SOMOSIERRA						270	274					242	182	249	294	276	248	254	235	215	225	230			139	96	113	136	98	131							120	136					92	65	54	127	142
2012	10	SOMOSIERRA	161	197	183	202	209	195	232	234	224							115	127	135	99	101	63	146	187			103	73	28			81	35	73	74	76	88	109	105	126	111							36
2012	11	SOMOSIERRA	78	111	90	89	52																	84	74	66	72	65	-8	-6	-13	-10		29	48	51	7	-6
2012	12	SOMOSIERRA	-5	-7	60	46	20	51	49	14	57		52	33	8	67	68	80	60	79	57	56	79	130	149	78	72	36	67	107	54	13	36	-58	-58	-23	-9	-24	-12	-10	-18	-36		-19	-9	-8	8	42	35
2013	1	SOMOSIERRA	19	10	79	125	109	164	130	94	44	52	59	29	-8	-1	16	34	41	70	51	17	8	-11	15	26	43	55	69	73	101	116	127	6	-14	-12	16	30	40	10	-42	-41	27	9	-12	-37	-28	-25	-7
2013	2	SOMOSIERRA	102	33	-7	63	51	-1	3	-3	1	32	-18	24	36	72	97	101	61	46	35	74	58	36	-5	-18	-25	-4	-14	13				26	-33	-34	-21	-2	-40	-54	-39	-35	-31	-47	-48	-3	-9	-5	14
2013	3	SOMOSIERRA	28	56	52	51	69	67	84	51	75	69	51	59	-24	30	70	17	42	36	45	65	83	57	54	63	65	69	91	82	81	70	93	-47	-47	4	2	26	27	30	9	4	4	-3	-27	-57	-60	-37	-9
2013	4	SOMOSIERRA	59	53	59	60	17	19	77	61	85	108	91	104												160	162	103	48	28	32	67		8	2	0	10	-37	-49	-35	-2	29	30	31	10
2013	5	SOMOSIERRA	72	84	118	149	166	164	156								69	81	47	54	63	96	73	125	123	131	145	147	122	97	102	105	99	5	16	6	16	47	68	79								-2	-8
2013	6	SOMOSIERRA	147	168	186	212	212	178	108	117																								26	21	37	72	100	97	52	41
2013	7	SOMOSIERRA			256																				267	282	278	259	178	180	243	297	290			132
2013	8	SOMOSIERRA			168	282	295	242	233	212	269	295	314	276	273	304	285		272	299	302	297							297							48	77	153	146	99	82	99	152	172	166	147	148	157
2013	9	SOMOSIERRA																					245	254	252	250	221	227	179	134	141	163
2013	10	SOMOSIERRA	187	183	162	167	171	178	177	188	196	184	151	152	133	140	144	180	182	180	147	135	119	104	120	119	112	124	148	158	65	73	105	126	120	121	85	65	57	58	71	70	58	41	26	44	92	94	98
2013	11	SOMOSIERRA	155	158	127	93	110	166		97	75	93	90	122	86	76	19	-5	11	13	23	-5	22	-3	0	8	32	29	37	38	33	4		35	78	57	40	83	69		26	-7	47	41	34	45	4	-22	-39
2013	12	SOMOSIERRA	26	35		118	87	84	123	115	79	173	171	101	70	92	100	96	42	39	63	-1	40	81	62									-56	-60		12	-1	0	18	12	-12	-19	-8	-16	22	5	13	5
2014	1	SOMOSIERRA									113	120	115	110	33	51	61	33	7	14	-7	-1	22	21	9	57	57	85	41	26	-3	8	38									37	47	33	25	-4	0	31	-2
2014	2	SOMOSIERRA	40	24	-8	18	31	63	22	43	13	5	18	49	78	73	30	41	42	22	57													-42	-46	-39	-31	1	4	-21	-17	-35	-37	-36	-33	29	30	-5	-24
2014	3	SOMOSIERRA													88	118	135	179	192	175	160		147		61	86	25	27	43	68	63	62	70													1	1	16	18
2014	4	SOMOSIERRA	97	71	78	93	126	166	171	200	215	202	197	160	207	175	180	204	205	209														40	30	11	0	55	63	65	56	83	99	75	48	59	81	97	87
2014	5	SOMOSIERRA																					87	83	114	145	139	131	147	109	150	140	123
2014	6	SOMOSIERRA	173	181	214	184	188	188	189	213	210	218	229	241	260	231	208	188	223	243	243		218	211	220	131	187	211	232	217	189	238		34	32	78	87	67	114	97	89	93	72	118	117	130	75	47	28
2014	7	SOMOSIERRA	203	195	172	210	236	207	176	210	204	212	230	227	266	281	292	300			179	188	236	274	291	282	282		298	269	231	267	286	93	85	92	85	117	108	89	79	51	34	43	81	114	112	146	166
2014	8	SOMOSIERRA	237	222	231	266	273	280	277	271	249	280	276	258	199	234	256	238	280	267	258	240	242	214	250	274	300	263	280	291	267	260	275	139	99	106	114	115	127	141	139	135	113	123	129	85	73	91	100
2014	9	SOMOSIERRA	300	314	279	263	269	250	221	209	247	248		221	222	203	186	192	183	170	138	183	221	183	165	173	186	192	179	147	173	197		153	146	156	108	122	139	124	104	113	126		122	119	109	99	114
2014	10	SOMOSIERRA		204	207	213	183	190	151	144	122	150		102	96	74	103	150		188	206	222	218	161	179	198	211		195	170	191	204	176		110	99	93	62	71	87	83	103	74		68	55	40	45	96
2014	11	SOMOSIERRA	181	145	73	57		73	85	63	39		56	70	91	88	54	43	69	70	105	143	138	140	105	134	114	73	50	50	60	89		78	60	47	0		1	23	9	5		7	25	21	25	15	15
2014	12	SOMOSIERRA	65	51	26	13	34	-3	3	26	2	57	72	61	48	42	39	40	39	101	120	81	119											17	15	-2	-7	-8	-35	-41	-19	-17	-13	-6	2	7	7	-7	-4
2015	3	SOMOSIERRA							185	163	165	189	170	174	106	67	0	79	83	39	71	110	84	84		65	-6			164	137	169	183							37	36	45	50	47	53	-16	-45	-42	-63
2015	4	SOMOSIERRA	148	184		164	173	151	134		44	93	133	145	174	165	117	92	113	118	103	150	156	136	177	154	106	103	101	119	142	175		20	34		18	37	35	22		-7	28	27	41	79	87	59	50
2015	5	SOMOSIERRA	159	181	160	163	132	165	192	180	216	225	242	256	279	214	132	201	231	247	133	119	138	162	168	175	210	197	225	245	202	216	233	94	110	106	93	43	16	75	59	64	103	116	124	157	51	19	22
2015	6	SOMOSIERRA	219	237	243	245	249	253	265	265	223	187	149	163	146	142		179	202	230	241	258	280	263	204	222	252	279	296	308	314	291		105	110	121	116	123	117	127	128	99	96	78	74	65	49		53
2015	7	SOMOSIERRA	278	257	278		288	310	316	301	312	319	299	310	325	327	332	300	272	247	274	300	296	283	274	268	264	297	294	308	285	279	230	159	118	160		162	186	178	153	148	176	140	166	171	178	176	154
2015	8	SOMOSIERRA	243	279	267	288	302	307	308	255	272	303	278	263	202	183	197	222	258	251	269	293	281	233	199	167	245	258	271	277	280		227	86	141	167	143	158	178	130	107	82	131	163	151	97	85	96	104
2015	9	SOMOSIERRA	235	220	195	190	213	216	213	216	232	226	234	207	177	174	117	183	134	191	216	229	237	210	158	236	235	238	219	191	198	188		111	115	103	75	62	85	90	67	92	113	109	126	87	71	70	61
2015	10	SOMOSIERRA	191	177	177	134	139		161																									71	61	58	89	111		44
2015	12	SOMOSIERRA											84	59	81	49	80		130	138	111	114	98	119	102	111	103	104	90	54	76	59	58											27	15	11	30	41
2016	1	SOMOSIERRA	59	37	86	97	14	49	86	92	65	70	57	15	52	66	24	1	78	31	30	45	69	84	128	130	108	125	104	39	49	74	62	23	0	0	0	-25	-27	47	33	25	33	-4	-12	-19	0	-40	-52
2016	2	SOMOSIERRA	127	127	54	91	79	51	17	70	79	74	76	82	85	40	-9	-13	22	8	34	109	78	91	85	66	36	13	-13	-1	3			16	22	-20	-37	-12	-17	-25	13	26	24	39	38	39	-30	-62	-89
2016	3	SOMOSIERRA	49	83	63	60	26	20	3	10	35	13	40	44	75	54	88	67	89	78	47	58	84	69	47	108	103	116	77	68	100	137	80	-47	9	-17	-17	-38	-40	-29	-40	-28	-38	-35	-49	-34	-58	-31	-24
2016	4	SOMOSIERRA	66	93	54		65	112	109	58	130	73	50	47	86	97	128	74	97	132	95	67	98	111	113	100	143	169	139	108	121	92		-36	-30	11		-11	-24	-4	-35	-5	2	-2	16	17	40	47	36
2016	5	SOMOSIERRA	101	169	204	204	161	83	99	71	85	89	93	102	80	108	143	158	190	196	165	223	199	141	166	175	142	172	178	142	146	145	152	-34	-10	57	73	65	57	61	48	36	41	25	30	11	46	30	28
2016	6	SOMOSIERRA	176	218	228				248	266	268	220	222	234	222	188	135	117	157	142	184	238	258	260	250	249	248	241	267	286	257	255		41	68	100				103	127	134	127	80	93	110	74	52	44
2016	7	SOMOSIERRA	267	265	297	269																277	283	235	247	271	294	310	307	321	308	286	269	131	126	133	151
2016	8	SOMOSIERRA	293	314	318	284	262	289	318	306	268	242	251	283	303	285	278	265	259	285	279	254	274	315	310	282	278	254	290	296	269	277	292	142	151	173	146	117	118	135	143	121	94	92	113	132	138	151	147
2016	9	SOMOSIERRA	271	296	289	309	309	331	328	267	241	252	268	262	174	117	113	165	140	169	195	206	227	227	234	222	211	215	212	203	201	199		145	143	162	173	153	178	195	122	129	112	130	137	72	39	47	69
2016	10	SOMOSIERRA	201	197	212	236	223	218	217	225	199	168	203	101	90	111	124	143	119	144	140	157	146	108	102	75	156	200	211	204	204	223	209	98	92	97	98	105	95	80	89	74	48	55	57	66	46	29	60
2016	11	SOMOSIERRA	164	180	151	103	85	45	6	39	73	71	88	83	106	74	103	120	139	85	82	54	68	33	7	1	5	39	61	77	55	56		63	73	52	73	7	-8	-23	-23	7	0	9	4	21	-3	-9	17
2016	12	SOMOSIERRA	42	82	63	61	88	107	126	77	86	119	85	85	66	32	33	36	87	77	42	5	27	80	70	70	153	157	139	129	158	142	114	32	16	13	47	39	30	26	31	15	24	17	29	4	12	17	10
2017	1	SOMOSIERRA	79	62	93	54	70	106	92	96	46	22	72	104	25	-13	-6	8	5	-19	34	17	71	22	32	41	56	24	4	14	51	76	86	-56	-47	2	26	0	-8	0	-9	-28	-13	19	25	-36	-51	-43	-32
2017	2	SOMOSIERRA	54	34	57	73	63	41	62	3	56	15	28	48	59	40	88	82	118	96	117	129	142	150	102	93	137	147	103	52				25	-1	-5	44	-21	-10	-15	-44	-41	-28	-15	4	6	-10	11	8
2017	3	SOMOSIERRA	124	121	61	36	74	115	122	183	219	215	204	94	73	160	162	140	153	191	180	186	109	43	11	36	43	68	52	94	154	138	125	13	15	-29	-42	3	45	29	42	78	74	54	-17	-19	32	52	30
2017	4	SOMOSIERRA	96	92	154	155	134	166	176	181	170	198	203	215	216	201	179	216	220	216	184	137	156	156	200	190	128	107	91	107	60	56		6	-7	-6	18	0	-9	41	31	45	48	63	79	84	80	58	44
2017	5	SOMOSIERRA	125	177	196	183	159	151	202	228	201	164	99	101	115	164	197	225	199	97	141	209	164	237	243	245	254	247	242	193	194	201	216	-20	38	64	83	37	27	39	81	94	64	48	40	49	52	71	102
2017	6	SOMOSIERRA	225	222	205	176	188	206	248	243	254	273	288	291	284	310	316	313	319	327	281	275	301	288	300	277	266	222	201	160	157	160		116	118	105	60	45	81	88	125	123	132	149	163	147	163	171	155
2017	7	SOMOSIERRA	163	243	289	269	268	186	198	190	244	248	274	298	315	311	303	296	276	271	252	245	247	259	262	236	233	259	293	295	295	296	268	35	65	125	142	142	117	92	110	112	116	133	153	167	177	160	170
2017	8	SOMOSIERRA	258	287	307	301	307	293	293	210	195	206	228	270	271	276	272	280	311	292	297	299	305	301	289	274	276	250	199	169	205	195	203	127	128	144	158	167	113	141	96	53	28	65	105	128	147	155	131
2017	9	SOMOSIERRA	198	212	250	217	260	252	220	242	167	168	221	191	240	215	146	145	183	158	184	235	228	194	219	241	188	202	222	228	230	208		68	41	122	112	117	113	80	102	52	46	99	81	99	104	27	12
2017	10	SOMOSIERRA	197	232	244	238	247	215	220	228	226	244	227	233	229	240	231	205	133	97	101	169	125	116	170	204	205	208	184	151	151	137	133	105	104	120	109	113	71	59	75	92	78	92	95	116	114	135	92
2017	11	SOMOSIERRA	134	115	108	85	57	54	95	60	21	51	86	105	46	68	125	142	143	129	139	139	151	128	100	88	92	50	100	76	28	9		63	73	60	52	11	-3	-12	-20	-21	-6	21	14	-23	-28	24	28
2017	12	SOMOSIERRA	-25	-30	-13	30	90	95	92	55	61	66	55	-3	44	71	45	-10	0	35	47	64	85	61	80	92	54	33	25	64	74	85	53	-52	-57	-55	-27	-29	-17	0	17	16	43	-39	-43	-25	41	-17	-31
2018	1	SOMOSIERRA	39	68	77	71	52	-6	-3	19	0	21	6																					-10	21	65	49	-8	-33	-58	-65	-66	-17	-23
2018	2	SOMOSIERRA																											40	51
2018	3	SOMOSIERRA	47	33	46	70	22	27	49	56	66	67	56	54	84	64	65	46	14	33	15	-17	7	30	53	14	13	48	127	140	93	55	56	-15	-33	6	0	-8	-18	-33	-13	23	18	1	5	0	1	-2	-12
2018	4	SOMOSIERRA	107	125	82	88	120	132	67	66	27	24	16	43	52	102	104	92	177	177	173	155	129	186	198	220	226	212	170	117	52	58		5	40	31	13	0	39	0	10	-10	-14	-27	-1	-2	12	15	4
2018	5	SOMOSIERRA	90	118	98	142	178	181	179	186	192	178	176	117	90	107	163	191	172	156	176	149	167	166	181	199	130	155	181	158	165	135	152	-23	10	-10	-23	35	69	78	75	75	73	71	-3	-26	22	3	51
2018	6	SOMOSIERRA	170	187	177	124	122	136	157	109	130	126	138	158	165	184	225	219	219	232	238	262	254	262	279	291	300	277	240	244	239	202		71	79	78	57	44	49	77	78	54	54	69	69	59	58	88	93
2018	7	SOMOSIERRA	203	197	226	224	213	240	253	236	266	257	253	252	250	248	234	220	252	260	256	230	208	254	268	271	272	279	270	279	276	284	290	100	80	91	104	86	100	127	139	133	126	126	112	147	131	103	86
2018	8	SOMOSIERRA	312	333	315	311	313	315	289	272	224	252	266	236	249	258	270	250	245	243	269	275	274	266	282	252	247	277	292	265	272		267	154	173	194	170	165	171	141	124	104	99	156	144	111	110	126	147
2018	9	SOMOSIERRA	291	296	258	241	208	181	235																									131	156	144	120	103	85	89
2018	11	SOMOSIERRA									67	83	83	73	144	98	115	86	101	66		80	135	130	154	158	101	110	78	107	117	133										3	38	70	57	44	65	70	65
2018	12	SOMOSIERRA	95	43	5	84	57	42	24	30	42	67	88	133	115	143	135	107	72	100	155	154	111	62	102	107	95	78	80	93	48	8	8	14	-13	-18	1	8	-5	-15	1	16	14	38	34	33	47	35	15
2019	1	SOMOSIERRA	30	41	95	111	87	18	13	14	15	-2	0	34	37	43	113	47	14	51	71	31	-25	13	58	95								-49	-44	-4	7	-13	-31	-45	-30	-12	-32	-34	-2	17	14	-11	-6
2019	2	SOMOSIERRA															148	102	90	97	117	89	111	154	124	173																						11	21
2019	3	SOMOSIERRA						65	56	87	136	161	134	168	67	112	177	181	113	90	78																		2	-16	5	5	44	32	15	-9	-16	21	61
2019	4	SOMOSIERRA		132	76	84	20	21	49	81	38	55	78	106	160	167	160	142	165	85	94	163	81	124	64	52	75	105	160	181	192	185			23	-37	-57	-22	-24	-21	1	4	-4	-8	-19	-1	70	39	14
2019	5	SOMOSIERRA	214	188	116	145	152	204	166	135	151	195	177	207	227	243	239	222	82	97	117	146	176	213	202	155	175	184	194	158	181	241	263	61	61	3	-9	-7	38	60	44	31	86	44	37	45	62	91	34
2019	6	SOMOSIERRA	279	260	256	210	143	155	145	193	208	184	125	166	198	191	206	232	235	225	207	226	196	236	250	238	265	277	305	321	328	303		102	113	119	104	34	18	23	31	73	45	26	15	62	65	44	83
2019	7	SOMOSIERRA	287	277	275	254	259	267	272	243	196	277	313	336	287	251	275	292	264	285	280	299	311	301	300	301	291	245	186	247	260	240	270	146	143	156	145	135	126	126	98	75	88	147	174	142	120	141	138
2019	8	SOMOSIERRA	287	305			302	295	224	273	249	252	228	202	232	279	288	305	315	291	250	242	255	275	287	295	271	224	229	270	270	274	274	145	141			149	140	142	141	117	106	96	56	72	105	152	141
2019	9	SOMOSIERRA	272	259	264	271	202	219	232	237	245	108	191	228	196	192	159	197	241	218	220	180	132	153	172	192	167	227	224	234	239	234		140	118	122	108	46	33	73	93	99	46	51	95	117	112	110	111
2019	10	SOMOSIERRA	189	156	197	214	225	205	219	233	197	200	212	188	169	152	101	143	113	147	87	82	101	60	50	92	169	172	170	182	148	132	117	96	58	61	89	85	72	83	114	84	80	107	112	106	24	17	29
2019	11	SOMOSIERRA	126	113	82	108	51	67	60	38	41	17	41	57	78	32	-5	7	38	-1	35	18	34	53	26	58	84	76	64	80	88	73		98	65	37	25	11	11	-16	-24	-9	-21	-8	-12	26	-23	-24	-34
2019	12	SOMOSIERRA	26	58	47	58	90	96	96	61	64	90	56	61	65	52	51	73	52	24	77	92	107	65	93	122	161	89	159	153	144	140	142	-15	-20	-52	6	9	1	2	17	-7	-14	-9	-7	41	26	20	22
2020	1	SOMOSIERRA	130	144	31	41	144	134	120	132	104	23	69	72	79	60	18	56	57	44	0	17	36	44	47	20	29	39	62	65	73	63	106	32	24	-25	-14	20	24	19	25	12	-26	-45	-29	-25	-31	-15	10
2020	2	SOMOSIERRA	111	145	173	115	108	101	92	60	63	111	120																	137	104			60	54	46	-4	-10	-2	12	16	13	52	38
2020	3	SOMOSIERRA	95	81	84	87	77	29	74	117	89	185	226	201	152	159	141	35	105	142	119	60	47	71	101	106	117	72	74	115	131	7	41	20	-14	-7	54	3	-19	-23	-1	2	21	68	96	62	24	28	-14
2020	4	SOMOSIERRA	72	86	124	116	127	119	141	156	129	94	128	139	142	135	85	97	115	144	104	124	71	103	134	162	143	133	93	112	136			3	-13	-22	9	40	68	58	70	69	61	65	57	39	47	28	54
2020	5	SOMOSIERRA	143	206	214	236	184	211	191	203	175	134	131	110	120	82	118	150	178	202	222	238	260	250	260	231	232	192	219	223	255	243	237	76	82	96	106	58	51	95	90	85	45	61	45	45	49	33	26
2020	6	SOMOSIERRA	218	222	229	149	215	197	148	143	154	181	161	133	169	191	207	191	194	208	241	257	266	286	300	255	262	246	258	271	292	295		93	120	102	59	42	95	63	25	10	43	60	36	51	70	76	78
2020	7	SOMOSIERRA		253	253	289	322	296	328	281	290	276	283	264	272	261	262	292	277	299	309	308	300	303	306	297		329	328	291	323	316	328		115	82	106	135	157	154	150	122	110	149	130	136	105	113	120
2020	8	SOMOSIERRA	313	283	249	276	317	310	322	298	314	248	203	210	244	261	254	227	239	249	273	267	267											145	134	101	106	133	168	189	178	198	154	102	93	101	134	99	72
2020	12	SOMOSIERRA																25	47	39	28	44	68	96	67	25	-3	-22		15	-15		4																-1
2021	1	SOMOSIERRA	-14	-40	-5	-12	-15	-3	-16	0	-14	-19	-23	31	43	48	26				61	34	66											-55	-64	-55	-54	-81	-87	-97	-94	-47	-69	-80	-80	-38	-31	-41
2021	11	SOMOSIERRA									104	119	115	127	102	96	69	74	90	94	84	62	95	46	15	24	0	-5	-1	7	28	82										-3	5	4	11	16	5	-5	-19
2021	12	SOMOSIERRA	33	0	48	49	14	44	73	17	39	69	64	129	121	137	154	114	94	60	52	90	79	81	56	59	51	88	82	90	116	164	171	-5	-27	-30	6	-15	-5	17	-22	-16	13	10	7	23	25	45	46
2022	1	SOMOSIERRA	154	158	143	109	-2	-14	-2	28	54	54	62	86	44	35	46	47	89	115	88	65	27	68	51	27	52	69	98	116	124	135	78	50	66	43	-14	-25	-54	-36	-27	-6	34	11	-13	-24	-31	-56	-42
2022	2	SOMOSIERRA	77		133	114	85	82	102	119	142	133	106	89	74	49	62	50	136	134	76	90	97	130	136	129	70	37	94	120				-16		42	21	-17	-25	-21	-1	10	14	23	21	4	-18	-29	5
2022	3	SOMOSIERRA	134	84	58	28	49	23	31	67	40	80	53	79	72	86	134	115	46	91	75	56	58	46	57	63	78	80	88	111	114	52	51	8	13	-15	-25	-47	-41	-8	-1	-8	8	0	-16	-5	9	83	45
2022	4	SOMOSIERRA	11	19	45	77	99	120	134	119	138	144	152	85	116	152	184	180	182	198	104	17	80	40	24	110	135	154	114	101	179	165		-59	-60	-60	-75	-16	-17	18	23	39	25	49	25	14	21	56	62
2022	5	SOMOSIERRA	189	102	104	152	154	169	181	193	210	242	221	198	231	192	177	196	232	241	248	261	253	212	198	119	150	216	254	258	256	191	216	64	55	38	28	34	21	34	62	80	81	103	111	99	111	86	71
2022	6	SOMOSIERRA	212	211	201	203	236	244	262	209	254	291	264	266	306	306	325	320	313	309	208	197	203	179	164	199	189	216	213	257	254	212		110	104	106	89	87	92	109	122	115	139	154	152	171	191	177	151
2022	7	SOMOSIERRA	258	295	275	279	289	242	254	292	318	323	316	324	334	354	329	334	324	309	300	306	313	320	331	336	303	284	293	297		319	320	83	140	155	148	155	119	98	122	148	167	173	180	187	201	187	190
2022	8	SOMOSIERRA	329	321	306	302	308	312	303	304	305	308	295	311	242	258	261	230	215	211	269	300	294	286	307	293	284	283	254	277	263	283	268	165	185	159	166	174	164	171	162	169	182	169	170	144	110	109	113
2022	9	SOMOSIERRA	272	258	232	236	236	239	207	187	240	284	283	235	167	160	160	216	232	234	228	241	249	226	221	181	145	163	163	162	119	121		119	111	102	82	96	102	72	111	126	137	158	133	119	106	112	98
2022	10	SOMOSIERRA	202	236	248	243	244		206	178	178	144	150	175	181	219	204	170	172	191	161	123	101	132	127	119	164	160	177	164	163	129	99	51	101	129	118	116		79	93	89	91	71	70	75	91	103	83
2022	11	SOMOSIERRA	119	142	102	75	145	147	124	81	83	115	108	123	120	90	96	102	109	49	23	79	92	90	101	73	67	154	142	50	60	83		55	57	57	5	0	50	38	62	49	27	53	56	55	43	55	44
2022	12	SOMOSIERRA	84	51	2	59	55	64	66	60	48	40	46	105	91	72	53	40	59	39	45	53	70	83	69	73	71	119	113	105	74	79	84	-8	-31	-24	-39	-3	44	40	35	36	7	-8	33	57	34	24	5
2023	1	SOMOSIERRA	112	66	60	88	112	103	27	84	51	113	60	92	80	115	44	45	41	-22	26	42	15	-9	-29	9	18	-3	-17	12	10	48	50	34	20	-7	-10	12	-10	-23	25	4	0	-6	-15	-9	16	-23	-22
2023	2	SOMOSIERRA	87	98	110	107	136	72	34	55	58	49	43	47	60	39	95	119	124	119	132	128	119	82	38	25	40	-10	-34	-20				-28	-13	-3	5	-7	-27	-33	-17	-28	-48	-40	-33	-23	-18	1	-5
2023	3	SOMOSIERRA	-9	14	43	72	48	55	79	111	109	122	100	174	149	103	154	155	129	75	111	152	162	154	151	136	159	128	134	178	191	178	146	-75	-79	-51	-54	-16	6	23	35	40	31	66	62	22	9	10	58
2023	4	SOMOSIERRA	115	99	132	141	163	176	189	201	211	198	204	101	87	122	130	160	167	180	180	206	177	128	162	186	203	220	245	230	195	172		-9	-20	-13	-2	-2	39	44	59	76	81	70	13	-14	13	26	32
2023	5	SOMOSIERRA	189	225	207	192	198	212	194	224	168	158	128	110	136	113	122	149	173	158	140	129	151	170	179	189	170	119	173	144	181	170	183	44	66	102	76	44	68	61	70	72	46	14	11	8	24	5	-3
2023	6	SOMOSIERRA	155	171	173	195	172	211	161	138	157	178	196	171	167	200	237	248	251	230	206	210	216	230	253	275	293		267	272	253	204		80	82	62	80	95	96	107	112	100	106	95	81	87	88	104	130
2023	7	SOMOSIERRA	256	253	264	252	248	228	252	251	263	301	311	257	271	278	236	258	300	317	307	275	242	245	279	237	227	270	259	277	285	291	297	90	130	150	136	117	103	129	120	128	142	168	139	131	152	118	95
2023	8	SOMOSIERRA	275	269	228	190	261	271	307	320	326	299	316	310	291	283	282	286	290	284	313	334	330	326	318	332	304	260	167	210	200	213	253	126	135	91	59	81	131	110	166	203	136	168	158	165	145	150	158
2023	9	SOMOSIERRA	255	164	171	177	208	223	230	224	210	213	192	201	211	213	180	158	139	156	180	184	116	131	178	210	229	240	222	237	259	249		136	85	116	122	126	135	127	129	136	122	117	93	91	110	103	102
2023	10	SOMOSIERRA	255	247	256	230	253	252	248																									144	149	135	120	131	127	143
2003	1	ALTO DE LOS LEONES	86	84	63	18	11	-20	14	-2	-25	-59	-63	-69	-46	-12	-2	17	19	23	-4	25	16	29	10	11	10	25	96	56	-8	-12	-34	7	44	-6	-15	-26	-35	-42	-38	-80	-94	-105	-104	-120	-79	-63	-49
2003	2	ALTO DE LOS LEONES	-16	3	9	30	0	59	19	37	44	32	76	32	27	13	-20	13	-11	-64	-1	-14	-4	9	32	24	30	-3	13	52				-93	-56	-8	-24	-44	-10	-2	-16	-31	-33	-30	-15	-38	-64	-89	-93
2003	3	ALTO DE LOS LEONES	71	78	74	146	113	78	73	103	128	133	136	160	165	144	128	41	42	83	77	106	98	85	70	94	65	63	50	60	90	78		1	10	33	32	8	-15	6	-8	28	49	39	60	83	40	41	-17
2003	4	ALTO DE LOS LEONES	124																															30
2003	5	ALTO DE LOS LEONES	117				118													200													237	21				7
2003	6	ALTO DE LOS LEONES	173	181	197	155	191	239	253	249	249	264	273	245	275	214	251	237	237	259	274	267	277	277	263	254	248	254	263	258	208			93	72	100	85	87	104	132	108	139	156	155	124	147	140	143	134
2003	7	ALTO DE LOS LEONES	175	172	199	230	256	261	268	276	301	299	304	282	283	248	192	197	237	267	270	272	264	266	251	264	254	264	239	268	283	290		53	68	68	93	126	137	146	164	172	175	176	177	165	138	78	54
2003	8	ALTO DE LOS LEONES																											241	175	189	224	223
2003	9	ALTO DE LOS LEONES	188	213	205	222	224	237	176	189	157	231	246	259	264	250	195	215	237	232	213	225	237	189	203	198	233	223	193	196	180	118		101	107	108	127	115	131	100	84	65	54	118	137	122	101	77	86
2003	10	ALTO DE LOS LEONES	104	113	141	133	110	134	146	154	170	180					135	91	116	110	96	89	60	71	34	47	32	80	64	73	62	75	59	79	73	54	42	10	-4	29	41	72	99					74	53
2003	11	ALTO DE LOS LEONES	38	74	107	90	56	121	143	110	51	78	98	74	91	96	55	37	43	129	112	116	57	54	33	46	18	63	14	35	67	54		-5	-3	-4	24	33	45	54	43	39	35	24	39	34	29	33	0
2003	12	ALTO DE LOS LEONES	-13	-28		-3	12	26	28	12	12	8	22	84	103	89		60	9	39		93	87	19	2	33	50	54	40	24	21	38	38	-36	-42		-51	-8	1	-3	-7	-11	-39	-33	12	35	41		-1
2004	1	ALTO DE LOS LEONES	48	1	8	29	82	77	49	80	65	58	68	71	116	57	47	50	56	-28	-13						58			-5				-21	-26	-14	-8	-13	-1	-17	-2	45	41	47	25	25	1	-24	-19
2004	2	ALTO DE LOS LEONES	81		99	112			102	107	92	82	113	87			89	39	46	22														38		39	54			32	26	20	3	0	7			0	-21
2004	3	ALTO DE LOS LEONES		7	58	76	96	47	113	98	81	81	81	81	81	81	81			81	81	81	81	81	81	81	81	81	81	81	81	81	81		-126	-43	0	7	5	-20	2	18	18	18	18	18	18	18
2004	4	ALTO DE LOS LEONES	81	81	81	81	81	81	81	81	81	81	81	81	81	81	81	81	81	81	81	81	81											18	18	18	18	18	18	18	18	18	18	18	18	18	18	18	18
2004	5	ALTO DE LOS LEONES																												174	177	180	201
2004	6	ALTO DE LOS LEONES	225	217	214	228	243	234	180	203	220	239	232	235	220	183	184	210	237	265	173	192	208	255	239	251					294	289		107	121	84	90	134	120	100	113	105	127	142	130	105	56	63	80
2004	7	ALTO DE LOS LEONES	245	244	257	282	290	249	164	135					226	253	263	255	241	270	250	249	277	280	295	301	299	251	262	287	246	271		120	100	126	147	151	117	52	30					97	133	127	123
2004	8	ALTO DE LOS LEONES		267			244	273	272	272	152	186	225	192		266	275	225	176				209		255										134			106	147	146	143	85	79	95	94		152	143	102
2004	9	ALTO DE LOS LEONES											239		224	188	203			286	278		264	247	248	229	152	240		240	248													119		97	72	47
2004	10	ALTO DE LOS LEONES	274	251	289	283	236	232			99	95	111	98	130	78	83	86	142				128	146	152	162	95	86	77					128	137	128	118	124	94			39	19	37	14	12	16	21	27
2004	11	ALTO DE LOS LEONES			65	56	97	137	55	80	73	36	-1	52	28	21	22	34	123	93	82	130	127	116	112	138	116	97	72	94	40	67				25	25	46	45	6	2	3	-16	-17	-29	-35	-46	-50	-50
2004	12	ALTO DE LOS LEONES	31	2	34	30	36	58	9	42	48	69	72	32	32	31	57	51	47	49	41			-1	32	92	0	-46	-56	13	-5	6	44	-10	-20	-28	-5	-11	-16	-34	-56	-6	18	19	5	19	7	18	0
2005	1	ALTO DE LOS LEONES	78	26	45	56	52	90	88	92	80	68	78	35	70	71	57	92	87	47		82	89	83	72	-4	-54	-63	-76	-46	-26	1	13	-16	-25	-31	-14	-16	-8	18	21	3	-6	-19	-15	9	25	16	15
2005	2	ALTO DE LOS LEONES	13	0	44	38	29	-17	-19	24	22	62	53	71	60																			-53	-28	-43	-36	-25	-30	-31	-21	-25	-22	-17	8	-17
2005	7	ALTO DE LOS LEONES				238	233	256	257	250	241	241	269	268	275	288	296	295	263	205	277	307	309	276	273	279	241	256	226	210	194	224	259				130	81	148	133	128	112	127	125	163	164	164	173	188
2005	8	ALTO DE LOS LEONES	225	202																257													264	76	58
2005	9	ALTO DE LOS LEONES	249	253	257	268	189	166	118	166	200	135	138	142	186					122				229	232	227	157	183	199			220		121	135	147	145	88	58	63	75	89	56	49	65	78
2005	10	ALTO DE LOS LEONES	213			147	172		172	188	181	144	111	140	50	51	75	122	98		113	88		94	83				109	98	96	102		68			27	71		64	97	108	93	91	50	30	26	27	45
2005	11	ALTO DE LOS LEONES								89		54	90	60										101	50	0	12	-28	-18	-5	-11	0									-2		-4	23	-12
2005	12	ALTO DE LOS LEONES	22	35	31	55	27	3	59	36	24	69	58			-13	-34	14	49	30	26	3	30	46	65	48	42	30	25	-3	33	42	36	-16	-2	-8	14	-22	-27	-6	-2	-21	-39	-24			-48	-60	-57
2006	1	ALTO DE LOS LEONES	0	4	-2	1	36	5	1	12	10	-1	34	47	8	15	-2	-3	9	25	41	90	30	19	57	13	-14	16	-45	-51	-41	-21	62	-22	-23	-25	-31	-6	-10	-18	-18	-25	-36	-16	-10	-22	-29	-27	-27
2006	2	ALTO DE LOS LEONES	77	79	70	-27	0	66	95	69	108	90	88	90	123	105	78	69	63	51	-8	-18	-16	-38	-33	-31	5	-30	-29	9				6	11	-27	-64	-79	-34	-1	-2	12	25	22	9	12	9	-9	2
2006	3	ALTO DE LOS LEONES	7	10	43	43	-17	-16	49	79	42	23	81	100	150	149	149	123	56	46	62	47	41	33	48	100	104	117	122	92	112	124	146	-58	-74	-11	-17	-74	-56	-20	19	-12	-28	-2	20	31	57	63	46
2006	4	ALTO DE LOS LEONES	117	120				102	90	109	131	78	116	123	149	112	100	113	55	96	113		74	90	113	178	189	168	172	124	124	145		36	40				34	36	42	50	-31	-41	11	13	57	30	27
2006	5	ALTO DE LOS LEONES	169	178	118	118	120	134	127	92	161	186	170	185	185	203	204	239	260	186	173	164	188	124	117	162	198	188	226	257	250	207	175	70	78	67	68	66	69	40	0	37	81	85	76	95	95	111	135
2006	6	ALTO DE LOS LEONES	174	193	202	211	251	255	265	280	211	197	231	212	201	217	196	181	183	212	220	208	253	253	272	231	211	235	240	212				35	54	42	69	103	124	160	156	96	98	112	110	97	111	87	94
2006	7	ALTO DE LOS LEONES							257	280	308	314	281	271														276	249	240	277	292	272							114	158	160	201	184	190
2006	8	ALTO DE LOS LEONES	264		252	243	265	257	263	236	252	276	264						134	140	168					222	222	211					284	124		100	62	94	117	116	76	92	152	148
2006	9	ALTO DE LOS LEONES	306					257	259	269	250	244	241	181			115				224	221	151	147	156	121	151	208			168	177		169					165	159	157	147	139	133	100			51
2006	10	ALTO DE LOS LEONES	173	203									125	133	156	163	126	128	98									92	128	188	221	211	164	84	111									37	29	59	72	77	80
2006	11	ALTO DE LOS LEONES	150			78										124			62	64	93	72	65	69	84	84	73	44	36	59	55	53		85			65										58
2006	12	ALTO DE LOS LEONES	48	45	71	89	79																	-14								76	115	29	29	9	68	-13
2007	1	ALTO DE LOS LEONES	61		121						82	34																					20	38		13						15	-10
2007	2	ALTO DE LOS LEONES	1	26	20	55	42	24	64	53	63	82	109										46			47	53	51	115	78				-42	-12	0	4	6	1	2	1	-19	23	44
2007	3	ALTO DE LOS LEONES	78	133	137	126	60	74	65	40	77	96	109	93	107	107	111	103	100	103	45	-3	-6	24	59	76	82	63	39	41	45	66	31	2	25	40	5	-14	4	-20	-25	0	-16	-20	9	8	12	25	28
2007	4	ALTO DE LOS LEONES	54	36	67	25	27	43	26	51	76	102	96	82	107	103	149	144	151	143	150		151											-20	-2	-14	-39	-47	2	-11	0	21	38	32	32	39	40	50	58
2007	5	ALTO DE LOS LEONES														92	133	165	192	228	220	166	130	147	115	97	107	108	91	94	142		106														3	14	35
2007	6	ALTO DE LOS LEONES	136	157	165		182	191		231	206	177	192	217	191		173		155	172	173	161	144	177	220	240	175	191	207	224		250		31	73	80		78	79		145	113	95	81	107	87		60
2007	7	ALTO DE LOS LEONES	185	219	197	199	235	249	255	239	168	185	217	244	263	266	235	174	232	238	221	186	205	211	199									82	76	84	88	83	133	135	104	65	32	82	112	135	140	124	86
2007	8	ALTO DE LOS LEONES	260	261	288	321	262	211	211	211	211	246	251	221	219	256	254	190																136	97	126	178	112	122	122	122	122	122	134	126	120	105	100	71
2007	9	ALTO DE LOS LEONES	226	235	232	213	244	252	233	237	234	229			185	169	178	203	181	164	184	200	133	173	180	196	156	140	90		122	109		97	127	109	95	96	111	127	124	138	109			103	103	89	95
2007	10	ALTO DE LOS LEONES																131	146	148	150	140	155	139		59	45	51	85	113	100	46	65																66
2007	11	ALTO DE LOS LEONES	120		118	133	120	139	136	133	72	125	129	129	80	60	28		65	91	41	59	31	29	28	0	-18	20	-6	46	3			-30		31	46	31	41	29	42	18	42	49	31	0	-19	-23
2007	12	ALTO DE LOS LEONES	44		42	82	72	57	38	64	67	0	7	44		32	33	-11	-16	-22		-6	4	17	30					25	30	9	62	-7		-9	14	24	13	-26	2	-16	-35	-46	-37		-36	-47	-67
2008	1	ALTO DE LOS LEONES	23	12	-3	-17	57	75	36	49	38	50	22	-17	-20	4	30	37	28	72	106	119	88	84	95	69	30	44	78	88	89	70	36	-32	-31	-37	-35	-28	13	-13	14	17	14	-54	-54	-51	-27	-31	-17
2008	2	ALTO DE LOS LEONES	24	2	9	1	45	79	84		76	62	67	15	-5	0	20	59	-3	17	29	47	71	72	43	23	54	78	89	44	77			-27	-30	-21	-31	-30	-7	13		1	-2	-20	-37	-36	-26	-2	-8
2008	3	ALTO DE LOS LEONES	107	123	83	9	-20	16	41	76	30	51	72	86	119	126	92	79	92	22	46	50	57	4	-43	20	58	1	30	58	99	76	47	11	32	2	-68	-91	-92	-59	-28	-39	-40	-8	16	23	52	-8	-23
2008	4	ALTO DE LOS LEONES	87	146	163	168	148	145			78	49	18	39	58	79		133		28	29	42	55	54			166	183	175	111	92	77		-19	6	47	51	15	35			25	-9	-43	-33	-28	-18		24
2008	5	ALTO DE LOS LEONES	112	135	174	165			136	68	115	29	78	120	96	96	101	71	102	62	81	118	107	112	92	62	46	82	70	60	88	102	74	-7	28	60	76			64	35	14	9	18	24	31	24	26	26
2008	6	ALTO DE LOS LEONES	95		138				129	68	60	112	118	146	168	179	165	106	147	194	219	231	243	233	207	189	222	221		245	243	243		18		29				27	7	17	30	35	47	67	52	69	47
2008	7	ALTO DE LOS LEONES	233	156	144	211	210	162	154	208	234	247	188	133	156	205	206	200	216	256		247	217	241									226	122	51	11	86	82	50	14	49	106	95	77	44	22	70	85	89
2008	8	ALTO DE LOS LEONES	207	259	261	287		261	199	214	238	251	216	192	209	156					188	219	250	204	190	213	246	247	231	245	227	197	183	96	96	140	162		133	69	63	92	136	97	64	24	39
2008	9	ALTO DE LOS LEONES	207	208	199	170	150	104	157	184				101	124	151	176	205	178	182	200	197	162	134	121	108	123	124	105	86	143	125		83	101	80	65	74	34	32	84				-11	1	32	64	90
2008	10	ALTO DE LOS LEONES	157	133	62	95	143	152	85	62	81	113	86			104	135	120	115	85	81	102	102	30	78	93	106	133	120	49	-26	25	1	52	24	-26	-16	30	44	34	4	-15	53	57			56	59	54
2008	11	ALTO DE LOS LEONES	1	-16	60	66	58			118		65	65	83	85	74	74	80	32	31														-32	-37	-38	-35	-24			-18		7	-4	-31	-32	-48	-46	-18
2009	1	ALTO DE LOS LEONES																													65
2009	2	ALTO DE LOS LEONES		-3	0	0	0	-13	-25	23	62	13	12	41	61	105	71	71			84	32	67	71	73	104	112	117	122	63					-19	-20	-21	-22	-60	-67	-48	4	-26	-34	-17	-21	-3	-2	-15
2009	3	ALTO DE LOS LEONES	50	34	27	18	-1	50	77	133	124	142	151	156	170	161	168	173	110	141	162	150	151		138	139	124	164	173	76	34	49		1	-6	-2	-33	-31	-31	8	22	-2	42	56	58	53	64	78	48
2009	4	ALTO DE LOS LEONES	81	87	134	158	175	155	58	112	125	69	4	44	113		55	63	64	77	82	96	120	143	187	194	85	58	81	86	145	97		-52	-28	20	30	59	17	-16	-30	24	-21	-33	-36	-8		-10	-5
2009	5	ALTO DE LOS LEONES	122	160	181	177	194	227	215	195	195	139	144	151	170	110	130	187	150	185	202	253	226	235	111	157	123	144	182	206	227	251	234	-2	-1	75	38	34	106	105	108	74	68	58	62	40	26	1	41
2009	6	ALTO DE LOS LEONES	243	240	247	203	151	99	132	122	156	221	249	292	304	224				283	275	237	236	259	270	245	205	200	231	251	252	280		116	129	130	115	52	37	54	46	29	95	107	167	171	115
2009	7	ALTO DE LOS LEONES	277	276	270	248	232	235	233	246	262	273	281	302	299	228	264	285	172	227	281	268	307	267	237	211	292	317	255	299	274	287	296	145	137	120	119	96	100	90	122	135	148	172	132	152	93	88	134
2009	8	ALTO DE LOS LEONES	194	249	263	299	302	280	277	263	210	249	269		264	283	288	303	305	297	301	299	295				228	262	293	301	269	282	295	103	75	103	155	176	159	138	126	126	127	125		161	158	163	165
2009	9	ALTO DE LOS LEONES	272	258	244	210	246	252	259	255	257	267	243	208	207	167	148	130	77	125	152	163		209	211	219	204	219	195	181	142	137		149	129	96	115	108	144	145	143	138	137	125	118	102	41	17	33
2009	10	ALTO DE LOS LEONES	157	181	197	210	208	212	146	138	173	175	199	195	169	182	177	144	163	182	155	83	64	69	125	153	141	164	182	170	200	197	171	102	84	77	112	134	139	100	89	85	85	94	64	50	90	21	-4
2009	11	ALTO DE LOS LEONES	175	98	97	73	27	93	86	48	49	67	79	116	95	96	84	88	120	117	118	96	68	66	88	109	74	61	42	22	30	-8		98	15	12	21	-1	9	0	1	-5	4	33	35	49	52	64	56
2009	12	ALTO DE LOS LEONES	51	77	31	30	76	39	68	74	68	100	120	99	-5	-49	-29	48	36	-8	-50	-37	38	43	50	66					89	70		-28	30	-1	-6	-5	10	34	8	6	24	37	-5	-63	-84	-75	-67
2010	1	ALTO DE LOS LEONES			40	39	28	-4	-27	-70	-71	-64	-6	18	31	36	53	84	66	51	81	29	44	84	40	30	-7	23	-26	9	15	-5	0			-8	14	-6	-41	-77	-87	-100	-107	-73	-26	-18	-3	-15	21
2010	2	ALTO DE LOS LEONES	3	33	87	44	37	27	69	34	0	-26	-49	-16	-37	-21	-25	13	43	-5	-15	-7	11	42	50	72	67	50	95	58				-43	-43	-7	16	-6	-2	-1	0	-51	-62	-93	-91	-83	-93	-58	-26
2010	3	ALTO DE LOS LEONES	66	64	41	52	32	-8	17	-39	-16	-18	-28	-40	11	40	111	95	101	95	78	97	78	119	106	112	46	60	77	118	93		68	-21	-1	3	16	-19	-29	-39	-94	-96	-98	-83	-66	-74	-48	-36	14
2010	4	ALTO DE LOS LEONES	47				108	126	81	118	114	129	163	118	40	51	70		68	62	102	131	142	129	145	154	189	203	204	211	177			-22				3	14	11	-23	-8	25	37	14	0	14	32
2010	5	ALTO DE LOS LEONES	138			10	61	100	86	102	117		106	68	23	35	67	122	159	188	192	200	213	224	212	199	159		165	148	179	217	234	58			-32	-38	-41	19	14	29		17	13	-12	-26	-8	-14
2010	6	ALTO DE LOS LEONES	235	233	238	264	255	223	231	193	109	132	104	90	157	157	108	74	165	181	173	158	195	239	251	263	233	214	217	246	246	269		137	128	146	118	153	116	114	82	49	46	42	59	75	44	24	28
2010	7	ALTO DE LOS LEONES	264	223	221	272	277	297	298	274	277	294	307	287	279	229	260	258	292	307	310	298	243	245	254		257	284	299	299	275	282	306	174	136	122	154	173	176	191	190	157	190	175	171	136	118	88	119
2010	8	ALTO DE LOS LEONES	291	266	255	246	255	290	298	269	271	276	266	247	209	205	225	221	235	245	248	272	284	286	280	250	297	313	265	267	257	268	275	183	116	83	133	94	117	162	138	152	168	131	103	74	46	102	108
2010	9	ALTO DE LOS LEONES	186	208	255	283	277	255	172	146	191	242	253	268	269	253	275	177	140	152	195	138	194	186	162	144	149	136	151	172	203	200		112	98	135	166	169	126	82	59	78	111	133	146	152	125	157	121
2010	10	ALTO DE LOS LEONES	203	202	120	115	146	169	158	146	113	94	75	106	118																			68	94	67	45	40	74	93	97	47	41	45	53	58
2010	11	ALTO DE LOS LEONES												102	66	52	14	50	58	25		38	23	8	22	43	15	28																	35	32	0	-17	-6
2010	12	ALTO DE LOS LEONES				-31	43	93	80	83	89	127	155	124	88	44																					-84	-37	34	60	59	43	68	80	55	43	-35
2011	1	ALTO DE LOS LEONES											54		120	113	95	86	73	69	57	35	-4	-14			32	30	-8	13	-9	-10	-37											30		48	33	36	26
2011	2	ALTO DE LOS LEONES	-29		14	72	119	123	111	103	81	87	81	61	14	-10	17	1	-1	39	47			52	99	113	132	106	38	15				-54		-45	-10	26	47	38	21	13	13	6	-10	-23	-38	-25	-44
2011	3	ALTO DE LOS LEONES	-16	-19	-2	-15	15	57	81	36	83	96	49	59	38	47	24	34	48	103	121	125	98	65	22	41	60	90	51	50	76	72	143	-52	-50	-52	-52	-33	-21	-11	-3	3	5	-2	-6	6	13	-6	-20
2011	4	ALTO DE LOS LEONES	159	159	102	141	179	175	209	232	216	126	149	171	186	184	148	133	145	140	131	116	89	51	89	91	113	118	166	159	130	67		74	71	48	57	74	97	104	124	88	48	27	33	68	78	53	47
2011	5	ALTO DE LOS LEONES	114																															53
2011	6	ALTO DE LOS LEONES																					279	238	236	269	294	309		295
2011	7	ALTO DE LOS LEONES	285	271	252	231	273	245	205	228	241	271	288	238	153	200	250	271	193	211	191	240	237		231		234				270	262	274	122	162	109	77	127	115	65	52	104	122	148	88	56	54	113	130
2011	8	ALTO DE LOS LEONES	244	182			237	240	237	229	259	277	287	268	253	270	274	303	284	263	279	295	267	203	239	228	244	157	195	246	248	249	176	154	111			129	110	127	92	115	145	163	124	132	140	132	185
2011	9	ALTO DE LOS LEONES	180	174	181	192			261	275			199			245	237		220	155	180	212	224	218	212	186	199	214	215	186	189	187		111	95	93	85			123	165			103			162	139
2011	10	ALTO DE LOS LEONES	171	185	212	222	224	230	129	142	158	205	239	245	239	221	183	190	182	184	159	109		137	88	84	71	53	58	68	115	133	129	82	79	115	120	127	105	60	28	23	105	129	150	138	135	95	101
2011	11	ALTO DE LOS LEONES	121	78		34	26	23	54	83	75	74	81	109	70	62	36	55	44	43	47	55		34	88	70	84	102	110	89	89	67		74	56		5	0	-15	15	23	27	50	64	54	50	9	14	8
2011	12	ALTO DE LOS LEONES	67	20	7	22	48	36	114	98	86	51	19	32	69	59	25	73	-18	-21	-17	40			114	4	77	44	77	68	11	25	80	12	-29	-24	-25	22	4	2	29	5	-12	-5	0	-10	-10	-15	-29
2012	1	ALTO DE LOS LEONES	101	26	2	45	78	70	55	80	103	67	61	44	68	32	4	-28	31	34	67	55	49	50	-5	91	85	30	-1	-19	-20	20	39	-3	-11	-38	-35	2	-10	-10	-6	4	7	0	-10	2	-29	-33	-53
2012	2	ALTO DE LOS LEONES	-6	-45	-81	-59	-2	13	-9	-79	-35	-42	-54	-52	-24	-26	6	8	41	43	53	9	38	56	106		103	97	133	115	128			-45	-109	-117	-123	-82	-48	-97	-105	-83	-92	-119	-123	-120	-62	-61	-44
2012	3	ALTO DE LOS LEONES	116	59	64	47	43	36		62			117	140	155	166	150	107	101	35	60	33	-5	78	102	129	133	121	112	121	131	138	134	26	9	5	-10	-52	-44		-37			-10	27	56	73	69	15
2012	4	ALTO DE LOS LEONES	142	121	82	44	55	3	0	89	149	89	50	78	42	24	12	10	83	28	53	81	82	83	82	78	91	68	87	35	40	46		39	41	32	19	-9	-29	-35	-12	16	-4	-20	-8	-26	-19	-40	-46
2012	5	ALTO DE LOS LEONES	62	75			72	108	99	143	180	225	233	242	224	203	180	211	214	191	104	78	94	146	197	229	222	165	170	212	217	227	255	-15	2			8	20	24	69	63	118	125	151	123	84	54	99
2012	6	ALTO DE LOS LEONES	253	214	176			218	177	157	179	185	146	144	195	227	236	244	245	238	155	217	215	242	280	286	316	314	303	276	239	180		146	113	92			102	81	49	44	91	47	32	30	92	68	82
2012	7	ALTO DE LOS LEONES	173	241	252	219	186	223	250	256																								35	86	144	105	79	57	99	60
2012	9	ALTO DE LOS LEONES						242									265	269	240	228	226	206	208	228	181	158	158	101	90										124									156	158
2012	10	ALTO DE LOS LEONES		164	166	176	193	176	208	218	210	182	144	133	130	109	78	103				103	74	143	149	102	89	109	63	40	58				74	81	90	94	102	91	125	109	97	84	63	43	10	-5	29
2012	11	ALTO DE LOS LEONES	78	111	111	100	35	58	39	67	70	66	-4	37	106	109				49		47	33	68	47	50	61	49				-18		12	31	41	-12	-22	-17	-7	39	56	-5	-25	-34	-32	57
2012	12	ALTO DE LOS LEONES	-30	-13	35	35	10	23	48	48	48	48	45	25	33	64	62				50	47	66											-73	-67	-43	-39	-48	-45	-28	-34	-43	-26	-37	-30	-3	5	8
2013	1	ALTO DE LOS LEONES					95	144	117	86	37	43	49	38	16	-18	-11	29	44						13						90	105	121					19	19	3	-34	-29	22	6	-28	-48	-44	-37	-20
2013	10	ALTO DE LOS LEONES			136	155	168	164	163	176	185	173	153	140	129	140				160	119	121	111	90	131	113	103	130	136	153	51	61	90			115	78	65	74	51	92	73	66	39	37	47	68
2013	11	ALTO DE LOS LEONES	120	131	128	83	88																											45	55	39	23	66
2013	12	ALTO DE LOS LEONES																									33	27	81	48	-17	38	73
2014	1	ALTO DE LOS LEONES	34	77	74	48	43	26	43	72	99	105	83	98	29	41	41	30	-5	-5	-25	-15	11	11	-3	21	47	67	33	31	-7	-9	31	12	27	40	-41	-48	12	25	10	50	43	29	21	-21	-14	22	-28
2014	2	ALTO DE LOS LEONES	32	2	-15	15	31	61	28	36	15	3	12	64	91	65	7	-4	11	4	36	63	5	32	43	26	72	-5	35	31				-55	-59	-52	-40	-14	-14	-36	-33	-45	-57	-51	-27	10	7	-21	-32
2014	3	ALTO DE LOS LEONES	49	51	24	18									67	87	117	150	156	153	132		111	50	43	71	22	0	34	44	25	59	47	-17	23	-35	-35									-7	1	15	1
2014	4	ALTO DE LOS LEONES	79	55	44	51	104		172	169	175	185	181	135	167	162	150	194	196	196	179	116		114	124	99	79	104	104		146	132		25	12	-3	-15	50		64	53	89	114	67	38	64	91	79	83
2014	5	ALTO DE LOS LEONES			157				184	202	219	221	179	203	160	176	186	190	171	178	127	90	69	96	101	133	145	125	131	87	124	135	116			-9				80	110	87	109	73	47	17	44	61	75
2014	6	ALTO DE LOS LEONES	158							202	207		216	247			214	187	213	229	228	209		204	207	132						226		17							88	95		116	122			31	31
2014	7	ALTO DE LOS LEONES	188																															86
2015	1	ALTO DE LOS LEONES																												25	45	55	28
2015	2	ALTO DE LOS LEONES	-26	-8	-7	-50	-60	-56	-52	-43	-3			26	44	23	26	13	10	17	49	45	26	33	53	5	33	26	45	60				-63	-42	-51	-83	-85	-79	-76	-99	-72			-33	-14	-11	0	-18
2015	3	ALTO DE LOS LEONES	65	125	123	58	53	130	150	141	149	174			94	63	8	50	45	7	42	58	37	41	15	32	-2			152	121	159	168	29	36	32	-42	-58	13	52	44	43	50			-14	-50	-62	-61
2015	4	ALTO DE LOS LEONES	137	164		152	152	130	102	87	24	77	123	121	142	159	92	77	105	119	96	130	126	141	169	135	120	79	70	104	120	155		3	36		19	37	25	-5	-16	-16	18	26	42	51	63	42	37
2015	5	ALTO DE LOS LEONES	122	184	158	165	115	152	186	164	201	221	231	246	273	218	143	195	219	219	126	119	148	154	153	170	187	190	216	239	211	209	221	73	92	103	63	31	13	71	44	64	115	121	130	178	38	-8	17
2015	6	ALTO DE LOS LEONES	235	252	251	238	239	254	249	249	229	198	146	157					197	227	242	254	269	266	212	203	250	270	291	305	322	305		98	112	134	121	114	131	139	127	91	90	54	65
2015	7	ALTO DE LOS LEONES	277	252	283		297	317	311	307	320	311	297	304	319	319	326	315	295				311			255	266	293	283	301	276	244	231	156	104	141		186	196	189	156	164	172	124	181	186	200	196	180
2015	8	ALTO DE LOS LEONES	240	283	287	290	298	315	302	249	269	296	271	257	187	164	193	219	250	243		283	283	229	198	155	222	250	262	266	266	266	211	85	140	173	122	172	182	128	121	108	152	176	134	78	73	86	121
2015	9	ALTO DE LOS LEONES	216	233	182	186	186	186	184	203	219	223	275	244	181	190	106	168	118	179	242	239	238	201	188	237	259	208	218	197	177	151		113	122	97	82	71	87	89	81	106	94	122	126	75	58	65	48
2015	10	ALTO DE LOS LEONES	171	173	175	156	133					147	141	140	102	88	149	146	141	102	101	110												71	48	55	75	100					67	80	84	22	7	27	54
2015	11	ALTO DE LOS LEONES							158	137	163	164	171	156	141	142	136	122	121	156	140	122	69	-10	-14	-4	59	56	73	75	112	120								89	77	70	92	97	69	54	53	66	42
2015	12	ALTO DE LOS LEONES	119	91	116	113	130	107	54		79	67	60	32	52	39	85	104	134	128	104	98	68	105	81	85	77	86	68	46	59	46	45	54	21	32	54	53	34	19		22	24	30	11	5	18	35	60
2016	1	ALTO DE LOS LEONES	56	13	90	100	8	48	100	69	43	59	53	10	36	65	24	5		20	9	32	54	80	112	107	97	93	62	27	21	55	51	8	-22	-18	-18	-39	-44	42	15	15	29	-16	-23	-24	14	-41	-62
2016	2	ALTO DE LOS LEONES	122	105	61	51	49	39	-2	48	77	85	57	75	74	33	-20	-44	10	-11	14	76	50	74	77	39	30	0	-31	-9	-14			10	4	-22	-36	-13	-23	-36	-4	6	13	23	23	32	-44	-70	-87
2016	3	ALTO DE LOS LEONES	55	73	45	75	-11	-14	-12	5	27	0	35	26	58	46	74	62	86	79	54	31	76	37	21	91	89	98	74	84	107	129	49	-52	-7	-25	-33	-49	-49	-39	-54	-37	-49	-39	-52	-41	-56	-29	-29
2016	4	ALTO DE LOS LEONES	47	80	41	18	48	97	93	49	105	57	27	59	83	106	111	92	85	117	73	52	98	80	108	100	127	152	136	91	110	93		-47	-19	-1	-9	-12	-34	-9	-41	-28	-11	-16	5	1	25	45	21
2016	5	ALTO DE LOS LEONES	101	160	187	188	144	76	62	53	52	52	74	65	58	83	139	145	159	179	170	193	190	127	148	172	119	161	173	132	117	123	155	-38	-20	78	88	49	44	39	26	23	26	1	14	21	35	43	29
2016	6	ALTO DE LOS LEONES	174	208	202	192	194	213	233	259	265	204	212	224	209	186	127	114	146	149	186	241	254	255	255	258	251	243	266	262	262	261		55	78	100	86	103	111	120	142	142	103	67	80	95	59	31	29
2016	7	ALTO DE LOS LEONES	267	266	293	260	265	273	228	267	281	306	275	222	209	232	259	274	288	294	307	288	282	235	252	268	292	308	304	299	305	285	252	123	117	148	142	120	110	112	132	169	181	144	107	60	81	98	132
2016	8	ALTO DE LOS LEONES	289	304	311	262	259	284	297	287	273	224	244	252	270	270	285	272	270	285	263	243	267	286	291	267	266	253	293	281	259	264	262	148	167	181	136	105	124	160	174	98	73	121	119	148	153	154	166
2016	9	ALTO DE LOS LEONES	275	274	292	302	302	320	324	264	250	246	255	250	185	85	110	175	157	173	189	193	222	210	211	206	207	202	214	188	179	199		148	159	190	179	158	198	175	118	139	113	144	141	66	32	40	61
2016	10	ALTO DE LOS LEONES	210	195	200	215	213	196	210	206	195	155	186	102	79	107	109	135	111	115	130	130	103	100	96	64	132	179	186	179	176	185	182	97	94	104	114	123	116	106	115	66	55	60	42	48	32	32	53
2016	11	ALTO DE LOS LEONES	129	152	134	106	82	25	-11	23	52	54	81	73	102	64	103	107	129	73	59	55	55	25	0	-8	-6	29	30	49	41	43		66	84	69	62	-2	-25	-34	-40	-1	-10	-1	0	13	-13	-24	21
2016	12	ALTO DE LOS LEONES	33	48	39	49	65	104	99	47	64	77	78	54	44	18	18	18	51	38	28	-6	32	89	71	78	121	128	108	99	112	124	103	21	20	12	36	33	30	42	16	18	24	11	18	10	2	-2	-6
2017	1	ALTO DE LOS LEONES	75	59	80	45	55	82	82	89	42	28	73	102	15	-11	-7	23	5	-41	5	-13	41	7	-7	26	46	8		-4	39	65	37	-54	-53	9	22	-9	-9	5	-12	-51	-17	1	14	-57	-65	-59	-45
2017	2	ALTO DE LOS LEONES	37	34	63	86	48	51	51	3	68	-16	0	32	44	19	62	53	76	74	77	80	98	124	85	83	109	105	89	52				13	-12	-13	33	-33	-22	-33	-57	-39	-42	-30	-4	-9	-13	7	3
2017	3	ALTO DE LOS LEONES	102	89	41	4	72	94	99	181	184	201	193	81	51	116	134	110	124	153	168	170	72	46	-20	3	46	32	74	97	127	130	128	1	13	-41	-63	-16	32	13	33	104	99	37	-25	-31	7	29	11
2017	4	ALTO DE LOS LEONES	81	104	138	146	124	148	149	157	158	186	189	197	192	181	173	186	207	192	164	113	130	143	179	178	166	92	84	92	62	51		-8	-17	12	34	-14	-16	40	47	59	60	100	80	69	67	57	53
2017	5	ALTO DE LOS LEONES	117	168	192	175	131	143	192	208	197	150	86	104	121	149	178	212	191	103	129	189	152	218	237	236	247	252	234	189	186	183	208	-30	31	79	91	21	6	44	105	80	57	37	38	37	37	81	116
2017	6	ALTO DE LOS LEONES	234	235	206	150	184	200	238	240	246	270	286	294	281	311	319	297	319	327	248	245	279	303	288	288	270	226	196	165	145	152		114	117	105	49	34	66	91	129	115	144	160	168	150	172	167	164
2017	7	ALTO DE LOS LEONES	172	255	270	268	266	172	179	199	246	253	271	305	329	312	303	295	285	273	256	242	239	261	258	242	233	263	299	299	291	292	275	20	69	130	142	142	111	78	95	105	100	138	142	187	175	178	175
2017	8	ALTO DE LOS LEONES	248	273	301	305	312	294	299	211	189	203	229	266	266	276	272	270	298	286	285	304	295	307	298	279	276	255	188	139	182	195	197	136	136	145	155	146	108	130	84	63	23	69	126	146	150	159	124
2017	9	ALTO DE LOS LEONES	193	216	243	212	264	246	227	247	150	153	214	184	230	207	132	122	169	146	185	209	224	191	194	224	166	199	192	201	224	196		78	66	127	103	127	111	73	131	66	29	87	72	116	73	32	24
2017	10	ALTO DE LOS LEONES	190	224	240	219	238	209	203	213	207	207	209	210	207	212	208	180	108	84	93	151	114	111	157	171	180	210	196	134	139		111	92	106	129	121	136	87	79	100	119	118	109	130	134	130	127	90
2017	11	ALTO DE LOS LEONES	117	83	110	78	61	46	78	42	24	64	88	102	39	50	103	135	134	122	127	137	139	105	93	85	82	59		62	12	-5		51	65	60	45	-1	-6	-19	-22	-30	-6	16	21	-33	-41	30	46
2017	12	ALTO DE LOS LEONES	-23	-39	-14	24	62	78	73	60	55	64	52	-22	35	64	36	-4	2	44	35	60	84	76	53	63	23	27	20	57	62	80	62	-64	-73	-70	-55	-13	2	3	-5	26	31	-48	-56	-40	34	-31	-40
2018	1	ALTO DE LOS LEONES	29	61	70	60	33	-16	-29	-14	-4	22	-19	30	-5	-16	-5	41	35	98	44	67	36	77	104	101	62		-15	46	79	65	82	-33	8	54	25	-23	-44	-51	-59	-58	-31	-33	-35	-33	-44	-58	-21
2018	2	ALTO DE LOS LEONES	21	-45	-5	-14	-36	-49	-49	-47	-18	-24	26	14	11	30	80	89	43	50	53	56	7	1	30	45	66	100	25	59				-49	-64	-72	-46	-53	-76	-83	-99	-85	-56	-25	-55	-68	-3	26	12
2018	3	ALTO DE LOS LEONES	42	27	46	61	9	19	32	57	58	63	42	57	70	58	37	25	-11	10	1	-19	3	25	42	3	16	46	109	148	76	47	46	-24	-34	-6	-18	-24	-33	-42	-25	20	7	-7	-4	-2	-11	-15	-26
2018	4	ALTO DE LOS LEONES	93	118	72	88	103	98	58	64	1	9	8	33	38	91	84	83	151	163	157	127	117	158	177	200	207	192	156	99	45	38		-12	19	12	0	-4	31	-7	-1	-23	-29	-40	-14	-14	7	-7	-7
2018	5	ALTO DE LOS LEONES	76	100	90	127	163	161	159	195	182	164	178	103	96	98	160	177	164	150	141	150	151	151	196	181	108	135	159	123	125	129	149	-21	-5	-12	-27	35	63	74	71	71	57	80	-13	-32	13	-9	56
2018	6	ALTO DE LOS LEONES	152	160	138	121	102	123	140	111	103	129	124	157	155	175	217	217	221	235	238	249	244	254	272	290	282	267	240	239	230	204		70	58	67	45	36	28	51	76	58	49	56	66	49	62	95	114
2018	7	ALTO DE LOS LEONES	203	183	228	211	213	239	250	243	274	266	243	241	250	253	231	213	255	259	259	217	225	248	263	261	266	275	271	268	263	269	281	97	84	92	91	88	124	135	147	150	151	127	114	144	139	85	68
2018	8	ALTO DE LOS LEONES	297	325	326	311	312	323	283	272	219	249	268	285	242	259	263	247	251	244	260	271	274	267	273	245	239	268	298	270	259	256	263	160	186	217	188	175	192	148	125	95	113	154	158	112	125	144	159
2018	9	ALTO DE LOS LEONES	289	284	250	228	206	196	221	160	209	214	228	249		250	228	238	241	210	240	258	245	255	266	253	243	176	225	237	236	236		157	162	137	123	93	95	108	91	82	105	111	125		156	130	122
2018	10	ALTO DE LOS LEONES	174	182	221	223	202	215	117	140	127	102	130	128	158	110	76	134	142	132	95	111	129	149	153	164	167	116	66	-15	12	24	12	25	22	98	101	97	57	12	11	42	48	88	99	103	26	17	40
2018	11	ALTO DE LOS LEONES	65		89	110	36	32	47	39	62	92	75	62	114	72	75	71	68	53	59	43	53	29	48	27	60	53	70	92	94	27		1		17	31	-9	-7	13	-5	-8	31	59	45	45	55	59	57
2018	12	ALTO DE LOS LEONES	54	128	110	120	148	91	103	78	99	114	112	90	22	-4	92	75		36	33	29	72	91	126	107	123	123	99	55	66	104	141	-18	23	16	65	43	19	14	16	28	50	28	11	-24	-26	-6	-12
2019	1	ALTO DE LOS LEONES	92	80	81	96	100	60	68	80	42	7	-14	15	50	76	81	66	-6	-9	27	26	-10	-5	27			111	21	33	20	31	84	-5	-16	17	8	6	-14	-17	-5	-36	-78	-93	-64	-53	7	19	-12
2019	2	ALTO DE LOS LEONES	43	-26	-20	64	89	111	70	81	67	86	54	65	88	74	130	82	70	69	58	73	91	112	97	127	136	119	132	102				-35	-60	-78	-50	-7	16	-11	11	-8	-13	-22	-23	12	4	12	14
2019	3	ALTO DE LOS LEONES	125	129	146	93	100	53	60	73	119	146	115	157	41	102	162	169	94	84	72	84	87	110	125	136	137	133	125	114	100	114	67	11	2	43	19	-2	-11	-32	-5	0	35	33	30	-17	-36	24	54
2019	4	ALTO DE LOS LEONES	81	110	54	81	-3	7	44	82	43	42	72	95	142	156	157	124	145	64	57	135	64	119	70	55	66	91	151	176	180	183		22	16	-44	-62	-30	-36	-29	-8	-17	-13	-16	-19	5	53	34	13
2019	5	ALTO DE LOS LEONES	180	176	114	141	145	173	150	142	161	193	180	210	219	235	235	228	87	88	115	134	154	206	199	147	165	179	194	168	183	240	243	90	63	23	0	-3	43	56	31	12	70	47	60	61	78	91	20
2019	6	ALTO DE LOS LEONES	255	251	253	217	124	152	128	196	196	171	135	176	200	186	192	217	235	227		210	199	232	250	245	262	269	291	313	327	298		127	139	132	88	20	10	6	50	70	41	34	6	61	53	35	89
2019	7	ALTO DE LOS LEONES	276	278	268		260	265	260	235	203	265	303	322	280	258	282	292	269	281	297	305	302	296	293	290	290	225	186	235	248	228	264	150	155	152		136	154	134	93	76	98	179	216	135	117	138	152
2019	8	ALTO DE LOS LEONES	267	285	295	300	297	287	180	278	260	247	204		225	264	276	300	309	278	244	247	224	269	262	287	260	207	201	240	261	264	252	136	144	175	149	162	150	135	128	119	86	83		90	126	131	170
2019	9	ALTO DE LOS LEONES	246	251	253	259	204	205	223	228	230	126	199	220	189	166	157	159	214	210	217	164	120	132	171	196	163	216	213	221	229	239		142	129	156	128	55	41	92	111	95	43	48	112	96	105	106	113
2019	10	ALTO DE LOS LEONES	164	145	185	198	220	198	218	228	200	186	194	192	155	128	91	119	141	153	77	56	76	39	41	93	138	152	159	159	122	125	119	82	51	67	93	102	73	80	132	91	97	112	100	95	12	3	29
2019	11	ALTO DE LOS LEONES	132	124	79	118	50	53	58	15	41	9	49	55	65	28	-17	-11	38	-4	23	0	28	54	18	66	82	89	74	79				93	61	30	16	4	5	-21	-30	-14	-22	-9	-11	22	-26	-36	-43
2019	12	ALTO DE LOS LEONES			40	32	35	71	86		65	91	41		58	44	30	57	25	15	75	93	109	72	77	131	155	91	117	157	133	122	134			-34	-6	-5	6	12		-1	-9	-19		32	11	4	5
2020	1	ALTO DE LOS LEONES	135	127	63	12	103	108	111	124	76		67	72	60	46	30	41	45	35	-4	-14	6	5	11	5	11	17	60	62	74	61	99	56	32	-25	-34	10	25	48	27	6		-46	-18	-14	-23	-8	14
2020	2	ALTO DE LOS LEONES	100	146	165	110	84	70	80	61	72	113	115	94	75	106	112	134	73	55	100	103	129	157	164	147	69	55	92	111	102			51	49	63	28	9	9	9	12	7	40	38	42	30	18	39	38
2020	3	ALTO DE LOS LEONES	101	64	69	67	68	30	65	82	72	172	188	173	141	141	135	-5	56	110	94	36	30	43	55	77	101	65	39	88	120	8	20	16	-23	-23	40	-6	-31	-41	-7	-8	18	83	94	43	14	-6	-37
2020	4	ALTO DE LOS LEONES	68	58	106	99	103	110	88	137	89	77	103	113	102	92	65	71	85	114	108	124	54	86	125	138	146	139	107	99	134	97		-6	-8	-18	15	31	59	51	67	58	52	56	29	24	49	10	40
2020	5	ALTO DE LOS LEONES	152	190	197	212	172	174	178	180	149	109	126	75	108	73	95	102	141	177	199	213	233	237	231	218	218	180	201	205	222	227	210	57	75	104	123	59	52	102	72	60	32	34	36	37	25	25	42
2020	6	ALTO DE LOS LEONES	196	208	205	133	200	195	156	133	144	183	154	110	155	174	191	161	175	202	228	250	248	269	280	237	267	239		265	293	297		93	117	92	58	45	89	61	30	19	53	38	14	36	47	69	67
2020	7	ALTO DE LOS LEONES	272	244	245	269	294	296	312	286	265	260	285	246	271	260	258	285	269	283	308	304	280	254	289	284	298	320	324	294	301	309	325	143	106	77	127	152	177	167	131	143	132	156	133	142	118	114	143
2020	8	ALTO DE LOS LEONES	291	263	241	261	289	301	311	293	309	253	171	199	215	252	233	207	218	234	256	260	259	249	256	270	297	305	289	219	148	151	199	152	138	95	139	158	181	188	192	195	145	97	96	98	141	105	70
2020	9	ALTO DE LOS LEONES	220	226	248	248	263	255	199	191	225	237	255	257	243	220	205	225	175	131	132	141	165	180	152	134	99	115	119	170	197	200		124	114	133	132	142	90	50	60	98	112	144	163	145	131	125	127
2020	10	ALTO DE LOS LEONES	138	111	77	89	103	158	186	176	198	162	99	104	142	83	69	79	123	131	149	103	102	86	77	87	76	35	69	106	117	150	169	65	9	2	25	26	78	76	111	114	35	9	18	40	5	-4	-22
2020	11	ALTO DE LOS LEONES	160	142	95	39	69	97	102	59	86	93	88	97	91	70	140	119	154	168	145	99	103	105	111	81	37	50	43	42	49	87		68	85	33	16	36	64	38	40	39	34	39	48	36	51	63	59
2020	12	ALTO DE LOS LEONES	75	20	69	20	-23	8	25	-8	-4	76	82	34	108	55	41	33	51	43	28	51	76	94	103	28	1	0	52	29	-25	-27	-4	7	-38	-53	-47	-54	-44	-8	-27	-34	-5	33	15	15	34	-4	0
2021	1	ALTO DE LOS LEONES	-26	-59	-30	-40	-27	-15	-39	-31	-40	-44	-58	-2	3	36	17	63	58	63	39	28	70	52	60	29	64	83	87	139	112	76	65	-62	-77	-75	-58	-73	-74	-74	-81	-58	-83	-96	-88	-49	-44	-34	-22
2021	2	ALTO DE LOS LEONES	58	71	51	51	85	35	18	14	19	49	77	52	73	78	63	119	86	97	86	87	28	-1	47	46	53	86	122	60				19	22	20	33	22	-7	-24	-8	-16	-7	21	14	-1	17	12	18
2021	3	ALTO DE LOS LEONES	25	50	75	82	78	77	68	23	35	95	122	62	53	73	106	118	128	39	10	35	72	85	113	145	128	105	101	130		115	150	-2	17	19	27	13	18	11	-20	-32	-26	28	-6	-24	-9	-9	-6
2021	4	ALTO DE LOS LEONES	137	114	104	116	147	144	127	95	63	109	70	104	67	124	73	81	80	110	128	111	81	103	69	70	60	116	129	116	106	67		58	45	35	2	34	26	13	21	24	34	8	-15	30	50	41	-23
2021	5	ALTO DE LOS LEONES	84	88	100	146	160	172	198	190	123	100	92	109	112	137	160	146	162	176	158	214	187	113	109	130	178	198	190	182	222	227	236	8	15	26	34	28	52	64	105	21	-4	-10	28	11	30	60	73
2021	6	ALTO DE LOS LEONES	175	176	208	188	150	221	240	262	262	268	237	228	243	245	256	230	149	147	168	155	146	142	158	201	225	248	209	178	225	255		83	78	102	78	97	82	138	157	125	157	109	114	114	139	131	128
2021	7	ALTO DE LOS LEONES	260	318	256	255	303	160			250	292	316		190	218	252	282	295	273	278	288	292	297	273	230	239	235	254	285	288	264	162	142	142	115	92	107	70			122	156	157		47	78	109	152
2021	8	ALTO DE LOS LEONES	202	227	255	237	268	275	203	237	272	291	325	320	345	350	333	278	248	269	270	280						243	284	266	261	244	246	50	98	130	116	109	110	85	77	133	155	189	181	214	158	207	128
2021	9	ALTO DE LOS LEONES	185	169	215	230	251	243	236	214	191	202	200	231	192		140	180	198	159	185	173	162	138		134	150	166	196	186	158	182		86	100	105	127	148	169	148	118	110	109	106	125	115		97	100
2021	10	ALTO DE LOS LEONES	192	180	116	104	115	159	182	188	173	162	153	169	172	168	167	157	164	174	164	165	127	123	123	142	142	136	142	132	98	132	152	84	97	24	14	44	79	79	86	79	73	77	74	68	85	77	74
2021	11	ALTO DE LOS LEONES	87	72	24	13	18	19	35	99	75	109	88	106	94	89	60	42	47	56	49	47	78	38	-4	-13	-2	-9	-4	0	26	61		26	13	-12	-11	-23	-33	-37	-4	5	5	3	13	11	0	-3	-11
2021	12	ALTO DE LOS LEONES	31	-4	21	49	16	45	80	22	36	60	63	130	95	109	119	69	71	27	26	56	77	56	49	51	46	81	96	79	106	161	152	-15	-30	-39	5	-22	-10	21	-24	-19	7	7	20	33	30	52	5
2022	1	ALTO DE LOS LEONES	135	143	131	97	-5	-14	-10	-5	54	52	57	60	29	13	35	39	69	85	94	62	-18	26	16	0	9	39	75	84	103	108	80	76	65	43	-19	-24	-48	-36	-31	-18	27	9	-9	-24	-39	-49	-40
2022	2	ALTO DE LOS LEONES	92	167	128	88	59	69																										-20	54	44	10	-22	-14
2022	5	ALTO DE LOS LEONES																		238	238	239	237	191	186	115	141	204	243	256	231	167	210
2022	6	ALTO DE LOS LEONES	206	199	188	193	218	236	257	196	262	279	278	272	301	312	311	302	311	289	203	187	203	167	178	195	186	206	206	251	252	201		115	115	97	85	68	96	89	104	106	157	166	159	171	212	203	157
2022	7	ALTO DE LOS LEONES		281	270	265	285	239	258	287	308	306	309	316	335	337	321	326	316	312	279	297	305	306	316	329	282	268	285	288	297	300	305		143	153	167	140	117	105	131	166	197	184	188	204	233	204	198
2022	8	ALTO DE LOS LEONES	319	308	298	297	299	297	284	291	298	294	291	301	238	248	246	214	202	206	259	287	281	283	300	282	280	256	243	268	263	286	256	201	193	189	178	169	169	181	182	180	168	169	175	153	103	95	96
2022	9	ALTO DE LOS LEONES	255	231	208	223	231	232	203	196	237	277	277	210	163	162	158	208	211	209	215	226	211	191	210	161	124	141	146	140	87	116		126	104	94	87	113	99	66	94	111	157	171	141	100	96	108	104
2022	10	ALTO DE LOS LEONES	185	199	236	225	211	187	170	181	168	130	145	166		203	201	152	158	174	158	101	99	110	105	106	157	151	163	151	144	120	87	54	107	146	126	136	104	88	104	88	84	92	83		90	126	96
2022	11	ALTO DE LOS LEONES	128	137	106	60	138	124	101	83	81	115	76	86	100	110	110	103	125	39	4	75	88	85	95	85	58	139	142	28	44	68		67	66	57	6	17	49	55	58	47	31	35	40	57	57	44	34
2022	12	ALTO DE LOS LEONES	67		16	37	44	52	49	50	36	36	65	93	94	60	43	29	50	27														-10		-34	-26	-1	36	32	24	28	0	-14	32	54	35	7	0
2023	1	ALTO DE LOS LEONES						74	48	94	44	99	44	96	83	93	34	43	32	-38	26	27	20	-23	-38	-31	4	-8	-28	-3	-20	36	41						7	-25	41	-5	-5	4	-14	-21	11	-37	-38
2023	2	ALTO DE LOS LEONES	81	91	114	100	114	53	22	11	36	19	18	14	42	12	60	88	86	81	108	105	97	81	22	3	7	-5	-33	-6				-25	1	9	2	-24	-46	-42	-42	-24	-40	-54	-41	-22	-18	-8	4
2023	3	ALTO DE LOS LEONES	-18	-4	44	64	32	50	73	120	108	105	94	147	157	82	125	144	114	47	102	133	145	143	131	118	154	105	121	157	180	170	133	-92	-84	-53	-50	-12	-7	17	29	28	14	55	48	10	-6	3	66
2023	4	ALTO DE LOS LEONES	90	92	107	131	151	162	176	187	195	182	194	100	68	104	139	159	167	158	173	196	164	110	159	178	199	219	241	224	187	164		3	-23	-3	21	24	52	48	81	78	63	46	2	-35	1	11	39
2023	5	ALTO DE LOS LEONES	189	202	205	194	189	202	183	212	182	152	139	102	117	128	122	145	175	148	129	120	137	144	166	179	167	92	153	104	155	164	170	64	103	87	64	51	71	57	97	67	37	5	5	-4	13	7	5
2023	6	ALTO DE LOS LEONES	129	162	177	169	168	201	145	116	168	198	190	197	150	192	231	239	255	224	215	194	208	207	243	275	271	284	252	263	247	204		75	76	77	84	97	91	100	94	83	93	99	91	90	75	122	153
2023	7	ALTO DE LOS LEONES	250	252	275	246	252	257	260	253	255	310	308	253	273	288	229	264	301	317	314	272	243	251	281	219	224	259	269	272	285	291	294	106	147	164	124	116	141	137	121	123	151	171	132	123	155	117	104
2023	8	ALTO DE LOS LEONES	272	259	223	208	257	274	306	309	330	293	314	301	297	273	279	289	285	279	300	321	321	316	305	321	300	258	164	196	193	199	253	118	136	83	56	113	137	134	201	214	146	177	155	179	159	159	169
2023	9	ALTO DE LOS LEONES	254	155	144	173	186	205	211	214	185	199	197	177	196	194	175	133	129	141	173	176	130	115	157	185	209	211	205	223	230	230		154	92	100	103	99	124	139	140	134	125	103	98	111	119	102	98
2023	10	ALTO DE LOS LEONES	236	231	231	207	229	236	227																									161	162	150	130	147	160	160
2009	9	CEBREROS																							262	272	280	271	261	238	203	204
2009	10	CEBREROS	241	263	277	277	253	274	205	214	242	247	259	265	232	268	245	192	238	241	218	150	135	149	214	239	229	237	243	237	249	247	252	143	152	121	136	147	163	131	119	110	132	147	134	79	95	98	42
2009	11	CEBREROS	245	162	213	155	117	150	143	121	134	159	187	172	164	142	156	153	204	171	186	171	125	155	169	164	124	94	115	118	84	86		143	80	69	88	71	64	69	72	52	68	79	58	58	82	105	98
2009	12	CEBREROS	76	115	105	143	120	103	102	118	126	152	151	177	67	28	52	28	141	52	35	36	55	108	143	131	85	74	71	104	145	125	111	21	51	60	40	38	53	65	34	28	26	27	42	-12	-19	-27	-29
2010	1	CEBREROS	90	80	61			81	16	10	17	-4	69	67	58	95	98	73	118	125	119	117	104	121	90	78	68	118	28	96	99	94	104	-5	19	34			8	-17	-32	-37	-66	-60	-16	3	41	18	20
2010	2	CEBREROS	111	100	121	83	139	127	121	102	82	65	35	64	49	47	11	64	115	61	72	98	47	108	124	145	122	115	136	115				-7	-31	-25	40	25	42	19	45	7	-4	-36	-35	-36	-59	-10	1
2010	3	CEBREROS	123	124	138	150	86	31	86	35	63	62	60	44	85	108	160	161	171	164	155	176	142	191	170	185	104	128	161	179	158	123	143	9	24	45	69	19	2	21	-27	-28	-30	-22	-1	-2	1	24	9
2010	4	CEBREROS	113	156	114	137	167	173	147	191	172	186	214	204	100	105	133	162	150	136	181	193	214	185	215	220	245	265	287	266	251	241		31	17	35	27	15	24	61	47	26	62	48	64	45	61	72	77
2010	5	CEBREROS	206	224	131	101	140	179	169	157	171	184	182	143	124	124	158	191	226	254	254	251	273	289	273	264	225	239	228	228	254	295	311	109	82	33	26	31	29	67	48	81	76	47	76	41	27	55	58
2010	6	CEBREROS	313	308	324	333	319	298	298	254	159	211	164	181	231	238	184	165	239	264	251	227	263	307	328	332	299	292	287	313	319	329		154	178	160	177	167	167	146	132	98	85	90	106	116	103	81	78
2010	7	CEBREROS	333	297	286	340	343	362	370	359	347	362	365	350	325	310	315	327	350	353	363	350	309	314	321	332	319	340	356	363	347	343	361	178	166	161	161	198	194	202	232	197	210	221	198	164	153	156	179
2010	8	CEBREROS	350	335	321	316	319	332	348	318	345	334	335	311	263	275	302	250	285	312	309	328	334	347	343	316	350	375	331	338	333	332	310	201	181	147	178	177	163	200	221	197	228	220	191	138	112	118	140
2010	9	CEBREROS	235	272	305	328	334	318	243	223	265	288	301	316	323	323	332	248	243	223	259	212	252	253	222	229	208	199	234	247	264	256		155	134	147	164	187	171	147	122	133	110	136	152	167	202	181	150
2010	10	CEBREROS	252	271	173	187	203	220	226	218	162	170	144	206	191	211	186	168	153	165	213	221	199	181	207	215	156	199	204	209	187	99	136	125	97	110	109	62	75	107	138	82	67	98	108	112	98	87	70
2010	11	CEBREROS	150	163	224	226	199	195	130	136	124	119	155	182	106	88	115	132	118	108	85	126	94	97	126	124	121	87	73	80	20	40		80	89	107	83	81	68	68	54	68	49	31	65	52	48	32	17
2010	12	CEBREROS	72	55	53	42	66	156	127	128	122	191	131	143	160	130	51	59	135	67	129	72	93	87	54	48	63	101	84	91	127	65	80	-20	7	-39	-67	3	66	91	93	64	69	52	47	81	26	-23	-36
2011	1	CEBREROS	97	116	109	63	88	117	109	86	72	90	122	181	151	150	152	129	120	102	111	114	67	67	43	80	80	79	56	82	78	71	42	53	52	39	26	34	74	74	59	26	19	43	64	41	29	27	20
2011	2	CEBREROS	55	76	138	163	178	175	173	148	128	146	134	142	97	89	85	93	86	135	80	144	130	120	184	199	210	217	103	89				-3	1	23	53	25	37	29	19	3	8	17	29	3	14	26	-18
2011	3	CEBREROS	68	74	73	31	78	118	139	87	115	151	97	108	103	95	121	114	142	184	205	202	153	110	75	88	130	156	134	135	164	177	199	4	7	-5	-14	0	9	18	54	58	36	43	48	22	55	43	55
2011	4	CEBREROS	227	191	175	202	230	229	257	267	274	198	204	242	255	256	222	189	200	198	196	190	139	137	156	184	184	186	226	232	188	142		76	109	86	84	85	124	104	106	123	108	83	80	94	115	91	100
2011	5	CEBREROS	185	213	205	214	218	221	191	199	251	257	258	256	259	276	219	233	229	226	183	239	251	265	284	302	306	288	217	280	264	244	231	93	91	118	92	90	121	83	47	85	122	107	130	114	87	63	88
2011	6	CEBREROS	209	201	225	240	259	228	173	227	225	240	266	304	294	301	321	287	300	273	323	341	350	323	314	324	358	368	359	352	324	332		73	67	78	93	102	104	97	114	97	111	126	129	171	150	182	168
2011	7	CEBREROS	353	343	305	295	338	319	277	299	310	314	328	315	232	270	321	347	263	300	254	310	326	309	307	287	304	335	331	337	356	326	339	173	187	180	149	174	175	145	120	161	162	154	137	107	129	124	182
2011	8	CEBREROS	321	254	311	347	319	319	320	302	332	334	353	331	327	335	353	363	352	341	353	368	330	271	301	300	306	229	269	315	309	310	253	190	148	156	178	202	178	181	166	141	158	194	196	176	201	209	189
2011	9	CEBREROS	256	239	253	248	272	305	331	335	340	318	289	316	325	314	309	313	311	220	250	276	292	291	283	248	268	282	285	259	255	257		157	130	153	145	126	126	177	155	153	157	143	161	151	176	172	172
2011	10	CEBREROS	241	251	292	296	305	302	198	206	236	272	306	320	322	300	250	259	231	247	259	202	200	203	164	148	163	118	129	161	204	206	199	145	117	117	137	137	159	110	95	101	101	123	135	177	165	92	94
2011	11	CEBREROS	194	142	125	109	119	116	176	149	92	124	159	194	148	123	113	151	125	121	92	109	136	101	166	155	172	162	154	138	143	131		114	107	66	64	63	53	79	46	41	91	104	103	114	46	41	24
2011	12	CEBREROS	125	81	93	108	158	155	135	149	112	58	90	132	99	129	123	162	90	79	84	141	156	213	168	96	152	110	109	151	89	106	152	12	29	25	23	83	60	25	28	22	-7	19	25	17	50	19	20
2012	1	CEBREROS	132	108	130	146	185	156	128	169	148	122	131	98	92	119	56	48	119	128	155	134	141	158	126	154	141	138	62	100	72	112	140	23	28	9	27	65	84	45	14	20	-5	-6	-15	-2	-1	11	10
2012	2	CEBREROS	108	28	15	31	87	123	72	14	63	71	57	27	57	85	83	94	117	138	134	103	142	158	177	177	191	186	194	185	199			13	-37	-43	-51	-11	28	-22	-33	-23	-23	-43	-51	-43	11	9	14
2012	3	CEBREROS	188	116	148	145	128	119	140	135	200	169	204	223	220	241	225	185	188	119	117	103	94	154	174	192	196	184	180	186	195	207	198	39	45	46	57	11	21	3	33	26	3	75	46	51	70	75	68
2012	4	CEBREROS	219	186	140	105	138	119	94	179	221	185	161	159	136	126	101	101	182	140	138	178	174	162	189	169	161	104	130	99	110	130		78	90	81	72	58	5	-12	49	51	63	36	62	35	32	27	24
2012	5	CEBREROS	123	157	136	158	146	170	186	245	263	292	307	317	317	285	265	291	299	261	190	167	173	226	281	310	304	244	251	295	285	309	337	8	39	81	63	46	64	50	115	90	130	163	180	156	168	130	110
2012	6	CEBREROS	330	280	265	285	321	304	266	232	265	266	243	222	271	297	304	316	315	304	261	290	296	314	345	365	385	399	381	343	302	250		170	182	156	155	146	146	153	116	126	160	121	105	116	120	136	134
2012	7	CEBREROS	247	307	335	309	265	295	317	317	323	312	313		362	284	303	338	359	374	377	326	329	332	358	343	342	338	322	280	325	349	358	101	101	162	183	151	135	152	141	157	138	161		182	172	142	152
2012	8	CEBREROS	358	336	348	326	288	287	313	337	397	413	395	314	324	317	243	315	369	366	357	373	376	367	348	310	299	311	325	314	316	273	272	148	184	190	191	164	133	149	181	207	223	213	180	166	164	150	138
2012	9	CEBREROS	258	262	267	286	296	309	309	309	293	278	298	312	242	303	327	337	308	305	299	281	276	295	249	219	199	179	160	165	166	180		93	110	118	117	123	155	163	164	144	161	156	163	121	140	146	173
2012	10	CEBREROS	223	228	235	245	254	230	266	278	281	260	231	213	214	194	151	172	205	173	136	178	177	197	215	184	145	169	168	113	120	65	122	79	105	97	95	97	113	156	141	145	159	136	126	93	74	54	53
2012	11	CEBREROS	164	167	113	129	127	141	85	107	139	133	85	145	159	199	142	135	105	139	157	93	112	138	129	133	121	114	74	74	69	68		21	43	86	55	46	34	25	83	79	50	33	25	19	76	110	96
2012	12	CEBREROS	61	79	132	123	82	93	97	93	100	107	98	88	77	131	134	137	130	99	84	144	155	145	119	142	89	127	123	140	76	107	15	-7	0	34	52	19	7	36	33	-6	-14	-10	-11	-5	57	66	45
2013	1	CEBREROS	102	101	119	138	172	132	65	36	62	152	87	122	66	79	94	97	115	159	108	68	71	30	79	93	102	160	76	125	126	151	157	9	36	6	-3	21	14	-6	4	-2	31	27	26	14	18	29	41
2013	2	CEBREROS	150	94	77	155	136	82	72	91	86	87	56	90	138	166	141	127	90	115	83	116	95	124	48	71	50	80	28	39				27	14	4	34	58	18	2	7	14	-4	1	9	56	55	13	16
2013	3	CEBREROS	72	107	114	86	93	153	140	93	140	128	135	113	58	82	124	85	84	119	104	133	131	125	115	127	143	138	154	166	156	153	145	9	-24	45	40	65	70	58	39	26	20	0	17	-15	-10	-8	32
2013	4	CEBREROS	138	143	110	132	82	81	121	144	147	193	163	146	187	225	232	233	275	262	168	191	200	168	184	213	207	194	114	94	99	109		57	26	24	23	16	2	19	36	20	59	62	33	38	87	100	94
2013	5	CEBREROS	140	170	181	214	228	242	229	254	249	227	224	242	257	231	133	145	84	123	132	150	161		218	213	229	245	203	181	160	184	190	48	40	27	57	83	95	111	129	117	118	92	74	87	97	46	47
2013	6	CEBREROS	205	232	260	284	295	249	171	182	221	232	278	320	331	326	330	330	239	177	197	261	264	298	286	317	322	324	315	316	316	335		76	81	76	102	121	125	93	69	95	96	143	143	171	156	166	153
2013	7	CEBREROS	335	333	325	355	364	362	367	373	370	351	347	345	322	325	325	332	332	346	344	345	316	333	331	348	335	320	250	266	299	332	355	166	147	193	176	211	210	178	186	191	174	172	196	175	159	180	168
2013	8	CEBREROS	363	328	335	335	341	317	285	289	335	355	371	352	340	348	346	359	340	347	365	367	369	353	340	329	304	304	301	285	262	286	297	193	195	157	181	180	173	167	141	132	175	195	211	171	195	201	202
2013	9	CEBREROS	312	323	327	310	282	279	269	277	287	308	259	278	293	295	296	304	272	293	275	290	302	298	301	300	284	277	255	178	204	192		135	149	147	168	152	145	149	112	108	132	140	97	114	139	169	157
2013	10	CEBREROS	234	234	208	231	230	230	235	243	238	246	232	203	188	205	216	248	237	218	192	197	169	135	191	151	145	187	208	199	120	140	180	156	159	153	136	118	94	85	88	100	94	84	56	90	87	108	124
2013	11	CEBREROS	163	181	202	161	194	206	128	157	144	154	180	211	163	134	89	80	65	76	122	84	94	93	74	78	89	74	98	55	104	84		43	60	78	73	132	97	72	62	52	99	82	112	89	60	20	0
2013	12	CEBREROS	89	121	133	165	160	136	145	135	100	114	103	117	96	141	142	142	78	71	113	64	91	102	100	104	97	83	128	95	87	70	57	1	-10	-9	7	27	21	0	3	-17	-22	7	30	23	19	12	38
2014	1	CEBREROS	69	111	104	91	105	107	98	151	148	158	139	99	88	112	116	116	46	82	40	86	97	106	95	143	149	166	104	115	66	80	108	3	67	64	18	13	59	65	49	45	43	34	12	8	14	56	0
2014	2	CEBREROS	96	98	59	67	127	117	118	135	65	63	58	49	169	118	77	120	91	111	123	138	92	118	109	90	109	100	123	119				15	-22	-14	-17	36	37	21	39	-4	9	-2	-21	30	77	32	-5
2014	3	CEBREROS	116	159	100	111	149	217	160	175	157	179	169	159	138	155	186	216	222	243	197	216	199	132	113	119	119	108	116	116	93	135	121	41	96	26	32	72	73	28	32	44	10	25	35	11	9	60	85
2014	4	CEBREROS	151	110	129	148	202	217	241	238	253	251	252	219	231	233	246	251	265	266	220	170	158	173	196	176	168	195	195	230	225	214		81	60	40	47	77	97	81	97	93	107	93	106	87	98	107	89
2014	5	CEBREROS	240	197	215	255	271	293	249	279	303	291	267	287	230	248	258	259	252	264	191	175	139	169	182	207	212	209	217	197	209	214	191	112	106	57	96	94	120	142	133	143	156	152	124	90	58	98	118
2014	6	CEBREROS	240	257	291	266	245	258	246	275	278	258	293	315	341	316	283	260	283	315	310	293	264	269	281	232	258	268	300	298	255	296		95	116	121	141	94	131	137	96	111	131	150	134	153	156	118	89
2014	7	CEBREROS	270	256	226	289	306	247	249	287	273	269	289	309	339	348	352	370	363	320	220	256	314	348	365	338	334	346	355	339	302	323	349	157	135	123	124	162	161	142	143	137	97	118	147	150	200	184	200
2014	8	CEBREROS	289	262	285	322	331	341	335	347	320	326	329	331	256	295	320	306	315	326	325	300	306	275	304	317	343	319	336	344	320	319	333	168	143	151	174	166	191	202	194	187	162	187	201	165	119	136	148
2014	9	CEBREROS	350	369	336	308	319	294	276	289	301	297	283	295	299	289	254	247	233	242	202	233	269	220	223	219	218	232	192	188	217	247		186	184	164	168	175	186	142	149	147	159	167	165	181	150	117	144
2014	10	CEBREROS	243	240	255	270	240	233	225	231	165	194	179	169	156	165	177	207	208	243	251	261	287	227	249	281	255	243	237	208	232	248	224	146	150	130	133	113	110	95	123	136	115	112	106	86	73	59	137
2014	11	CEBREROS	210	177	140	98	118	150	162	151	101	127	101	146	126	157	140	142	126	108	126	189	166	177	142	172	165	117	82	77	92	148		79	77	61	52	46	58	67	52	46	19	52	52	70	42	15	42
2014	12	CEBREROS	144	119	95	108	103	86	102	99	80	156	156	102	79	75	93	127	141	176	160	171	145	139	124	117	111	108	115	106	96	117	139	68	66	49	29	39	23	21	30	37	40	26	7	43	50	52	60
2015	1	CEBREROS	141	157	160	170	160	131	121	156	163	147	150	134	125	117	75	83	93	11	46	46	69	59	63	92	125	117	102	142	151	169	93	54	31	27	45	35	25	0	-2	35	24	23	9	0	7	46	19
2015	2	CEBREROS	58	56	100	19	27	38	16	39	81	71	68	114	137	134	121	101	87	90	110	114	101	119	159	95	112	107	120	158				0	18	5	-17	-17	-18	-27	-42	-32	12	19	4	4	45	52	41
2015	3	CEBREROS	172	205	164	131	120	184	213	224	231	223	233	219	152	116	97	115	119	62	124	124	95	121	77	115	74	145	184	234	211	235	242	91	91	70	22	4	14	29	80	54	58	82	67	65	16	15	-30
2015	4	CEBREROS	199	227	234	215	221	193	160	139	85	151	195	182	199	218	162	142	184	184	168	199	201	208	229	203	180	144	163	180	200	234		89	55	81	83	49	62	51	55	40	59	52	73	81	100	76	84
2015	5	CEBREROS	218	263	198	242	202	214	265	246	274	307	312	307	362	307	208	259	296	304	196	185	206	215	230	242	258	254	294	314	274	279	294	113	117	142	124	79	80	74	103	102	130	122	124	172	117	64	94
2015	6	CEBREROS	304	316	336	311	321	335	329	319	307	275	229	223	226	215	192	240	267	303	311	332	349	321	285	296	325	346	367	381	388	370		150	160	150	166	164	150	176	154	141	131	123	100	98	80	96	109
2015	7	CEBREROS	352	322	348	354	355	381	377	384	382	369	360	372	380	382	386	383	353	332	343	354	366	349	351	326	331	359	362	374	340	324	310	174	181	181	198	197	200	211	209	195	197	212	190	207	188	219	240
2015	8	CEBREROS	311	352	338	345	358	365	369	334	345	357	336	310	253	237	262	291	310	315	325	343	337	312	264	233	285	316	322	338	339	331	286	155	189	203	197	181	168	204	195	149	176	210	166	141	136	154	152
2015	9	CEBREROS	290	297	265	255	255	256	261	275	289	282	286	281	243	236	169	202	188	227	250	279	291	287	246	276	287	286	274	229	238	213		157	145	130	133	99	133	130	117	138	162	129	166	138	117	104	113
2015	10	CEBREROS	244	240	243	204	205	220	201	218	213	208	190	215	162	156	206	205	168	147	187	193	154	201	195	189	190	128	157	146	176	190	175	99	123	129	136	139	108	90	71	71	82	121	119	84	69	42	67
2015	11	CEBREROS	170	136	135	128	163	208	220	208	223	214	221	214	217	180	186	186	178	212	221	220	147	94	69	107	138	143	145	139	136	161		123	79	69	65	112	113	118	117	90	98	83	62	64	58	59	52
2015	12	CEBREROS	170	159	154	176	179	161	98	134	162	117	120	116	118	116	141	145	151	149	152	128	144	149	141	127				90	137	77		22	38	34	60	58	47	60	43	38	39	61	51	14	48	59	44
2016	1	CEBREROS	94	110	90	168	90	72	171	103	118	150	121	103	95	73	74	68	76	116	85	78	108	133	168	171	165	158	87	76	88	129	175		15	14	42	29	29	49	68	54	87	51	35	-10	28	13	-4
2016	2	CEBREROS	169	132	124	120	98	130	95	136	166	191	152	141	151	108	68	55	100	69	113	132	114	162	168	105	123	59	57	66	88			40	44	54	-4	-1	-8	30	21	43	85	84	68	106	21	0	-16
2016	3	CEBREROS	141	177	129	157	98	91	82	90	124	93	100	112	147	124	152	137	160	130	136	113	136	124	99	165	183	153	149	138	176	196	107	23	71	43	33	11	18	18	17	29	28	23	11	-5	-6	-7	41
2016	4	CEBREROS	113	159	108	77	127	167	171	121	167	124	88	120	154	154	180	156	165	185	130	115	171	164	191	160	199	214	224	156	178	158		12	-4	34	37	45	36	64	23	36	32	35	53	47	71	71	50
2016	5	CEBREROS	154	215	259	251	204	159	156	109	119	122	142	167	157	162	205	214	233	246	226	264	265	200	207	237	185	240	236	209	163	195	221	29	61	84	98	100	92	77	75	69	68	49	57	69	91	114	83
2016	6	CEBREROS	242	273	275	255	270	284	309	333	338	278	289	303	287	280	210	195	218	228	261	314	332	343	326	331	325	309	338	350	337	324		93	92	134	130	120	129	148	155	176	177	152	151	166	129	93	85
2016	7	CEBREROS	327	339	363	314	337	340	290	334	361	371	360	285	265	288	322	341	359	362	365	353	344	300	307	328	359	370	373	373	368	346	318	194	202	183	195	154	158	149	175	181	207	212	181	137	115	126	167
2016	8	CEBREROS	339	365	368	339	323	349	354	355	342	288	308	322	326	328	338	328	328	339	330	302	333	346	350	333	332	327	352	346	333	319	320	165	178	188	221	166	162	171	193	177	146	122	148	160	169	189	178
2016	9	CEBREROS	329	341	347	373	381	395	387	327	309	318	321	317	222	168	183	234	229	228	261	270	277	273	271	275	266	277	276	239	241	264		182	164	186	206	229	232	222	201	153	164	160	163	125	80	98	116
2016	10	CEBREROS	278	260	268	278	280	281	263	266	265	235	242	137	152	181	179	196	165	178	173	181	166	140	131	111	188	240	249	232	231	248	235	129	108	107	112	126	134	92	109	117	121	97	90	88	70	44	72
2016	11	CEBREROS	183	210	199	120	141	123	91	120	150	136	161	162	176	137	165	191	192	150	124	91	152	98	66	93	40	78	84	127	103	113		59	75	69	95	55	26	24	27	43	55	49	60	76	43	22	33
2016	12	CEBREROS	86	109	98	91	126	154	149	125	136	152	159	148	125	65	83	80	128	112	127	93	118	140	148	148	137	181	164	164	142	149	80	76	36	36	82	75	50	36	48	70	50	48	38	23	47	50	45
2017	1	CEBREROS	58	77	117	140	142	134	130	145	136	127	136	135	83	75	83	132	101	39	71	62	123	101	93	104	130	67	66	107	71	135	128	-37	-11	11	61	63	1	-11	-8	38	69	68	29	11	-7	-2	33
2017	2	CEBREROS	80	120	123	159	101	154	146	85	93	84	56	77	127	85	139	115	149	154	140	138	161	185	147	154	192	148	131	139				49	24	26	59	21	54	42	10	-19	8	25	50	19	7	48	27
2017	3	CEBREROS	153	147	102	104	141	180	196	219	245	254	231	151	111	171	190	170	178	208	239	239	157	130	58	80	100	95	147	165	186	197	192	36	34	19	-15	28	68	92	89	69	84	102	42	33	79	63	33
2017	4	CEBREROS	146	168	197	211	176	211	216	219	223	247	264	272	266	259	246	252	263	274	226	167	194	209	243	257	254	167	152	159	113	169		64	52	17	88	59	42	41	54	59	62	100	105	137	111	120	73
2017	5	CEBREROS	197	241	261	252	188	198	266	275	270	218	157	172	202	217	253	284	267	188	213	265	242	280	306	312	325	313	301	249	259	268	284	31	76	82	116	71	43	93	98	119	105	80	85	87	76	98	128
2017	6	CEBREROS	310	329	267	250	270	272	322	316	314	341	363	369	357	379	380	385	384	384	338	335	360	363	356	367	338	309	278	270	216	210		141	157	136	106	86	139	134	152	182	186	188	202	199	181	219	190
2017	7	CEBREROS	232	313	340	348	335	244	232	273	322	316	331	372	399	392	368	366	353	346	316	305	305	315	329	299	296	326	365	366	364	360	334	93	123	151	182	187	148	120	124	157	158	158	206	205	214	188	203
2017	8	CEBREROS	310	336	367	367	384	352	363	266	250	259	286	323	339	345	349	335	359	358	356	363	352	366	360	338	335	320	252	209	235	253	279	171	196	210	222	241	195	167	147	127	88	110	124	156	178	185	199
2017	9	CEBREROS	274	279	315	277	314	332	294	311	223	228	289	254	300	275	204	202	243	218	257	275	288	270	266	288	245	254	250	265	287	277		141	95	154	173	147	180	156	122	128	94	136	145	127	162	100	85
2017	10	CEBREROS	270	291	310	281	316	295	264	280	281	273	276	282	282	282	273	251	170	130	187	232	233	208	220	242	250	268	272	247	242	194	192	158	157	149	141	135	159	113	85	115	107	117	121	138	115	158	134
2017	11	CEBREROS	188	169	190	140	153	126	164	124	96	143	185	200	121	137	167	199	211	203	186	201	184	168	175	151	176	134	127	84	96	76		64	102	99	82	65	48	45	40	26	50	77	75	38	22	14	44
2017	12	CEBREROS	81	45	64	123	120	119	120	159	136	118	105	99	105	149	124	86	77	122	127	156	142	155	135	125	56	75	92	130	163	169	144	-13	-10	1	-8	-23	-15	-1	63	94	71	15	1	-11	26	35	16
2018	1	CEBREROS	128	157	175	169	98	31	34	69	21	67	75	111	21	74	114	173	118	153	135	158	160	176	183	163	70	71	76	127	149	140	152	17	57	110	47	26	7	-1	-28	-42	-3	28	3	-8	-11	1	27
2018	2	CEBREROS	87	48	107	51	23	38	46	47	85	76	169	86	109	121	148	157	121	121	124	130	90	68	102	120	154	181	62	92				14	-5	0	8	5	-10	-19	-29	-31	-8	40	6	-23	33	33	39
2018	4	CEBREROS													124	162	178	159	210	225	213	193	184	223	243	260	275	255	225	164	132	121														15	55	50	53
2018	5	CEBREROS	146	172	156	193	243	242	219	254	253	250	249	178	164	175	228	250	250	237	236	225	231	244	265	246	194	211	241	208	190	201	228	29	40	55	33	67	103	95	134	112	119	89	66	36	83	80	75
2018	6	CEBREROS	236	243	249	184	176	200	232	192	164	205	191	240	223	249	294	284	293	302	324	334	316	327	355	367	354	335	329	309	305	286		81	109	104	95	89	91	93	121	91	90	100	126	118	127	154	155
2018	7	CEBREROS	266	266	299	283	285	314	327	341	341	345	318	317	324	312	292	284	331	321	324	302	301	320	337	329	329	333	339	331	329	334	344	118	122	149	142	149	132	163	173	173	184	176	178	181	158	141	159
2018	8	CEBREROS	366	392	392	377	374	392	369	338	281	322	335	353	318	326	336	327	307	310	314	332	342	334	341	318	319	325	355	330	317	329	338	213	210	231	228	210	198	198	169	163	133	186	193	186	171	160	153
2018	9	CEBREROS	345	355	310	295	281	261	287	211	272	280	279	303	330	324	298	310	299	291	312	321	334	329	337	341	303	238	274	290	294	309		170	177	174	144	140	152	132	140	118	135	133	180	173	166	166	136
2018	10	CEBREROS	251	259	276	281	271	293	193	211	192	184	182	244	243	180	128	215	213	209	167	189	194	245	226	253	239	175	125	86	99	74	115	110	104	116	124	104	120	81	73	84	107	125	140	135	90	72	78
2018	11	CEBREROS	152	185	178	157	102	117	122	91	141	165	159	106	182	145	150	159	145	108	136	133	117	83	122	91	155	106	127	128	114	112		66	87	78	41	52	45	59	45	48	63	99	85	80	107	100	103
2018	12	CEBREROS	136	131	63	168	180	177	209	160	202	189	163	104	80	92	111	155	106	61	108	101	93	95	128	155	170	150	139	155	136	179	182	9	30	16	36	54	73	62	77	89	60	43	29	38	33	30	48
2019	1	CEBREROS	153	130	145	149	157	161	164	157	125	82	52	113	154	171	148	106	84	95	42	86	84	76	112	142	155	150	104	118	130	102	171	33	26	3	-12	11	64	54	37	32	-4	-17	-4	26	62	7	2
2019	2	CEBREROS	108	68	60	156	176	165	147	143	132	146	148	134	157	128	168	149	142	123	143	145	154	181	183	195	205	192	200	202				13	11	-8	1	38	26	43	4	30	19	30	7	6	27	-2	40
2019	3	CEBREROS	209	208	226	168	176	115	122	148	191	234	189	217	118	190	244	237	177	138	136	149	153	172	187	198	210	195	181	177	164	181	148	57	85	39	47	40	57	22	39	40	72	71	44	50	35	75	71
2019	4	CEBREROS	170	192	127	142	71	119	121	139	127	115	140	159	214	241	217	202	215	120	107	202	139	182	147	108	143	172	218	247	257	258		75	79	34	5	13	0	36	48	8	56	37	53	52	117	93	45
2019	5	CEBREROS	257	246	185	219	223	250	247	216	227	256	255	280	288	308	320	306	176	168	198	222	256	285	286	224	231	249	270	241	247	304	317	97	94	74	42	65	92	98	97	75	99	114	86	126	89	152	92
2019	6	CEBREROS	334	338	331	286	206	220	216	269	268	251	197	250	269	245	266	296	316	291	281	289	273	311	325	302	336	342	367	385	391	370		151	174	190	150	96	74	77	83	111	112	112	74	99	95	102	114
2019	7	CEBREROS	348	348	348	321	322	327	332	298	276	332	374	384	334	319	341	363	336	347	368	377	379	363	368	361	355	294	263	310	333	303	334	222	171	200	198	170	161	164	158	133	147	184	220	206	189	180	182
2019	8	CEBREROS	344	352	355	350	361	356	256	340	325	308	279	256	295	329	344	355	371	341	317	309	286	327	329	344	329	274	266	316	336	342	340	179	190	178	209	202	200	182	158	186	153	153	119	120	141	215	178
2019	9	CEBREROS	337	313	332	331	265	267	285	298	313	198	253	277	247	206	232	239	285	291	289		183	221	243	273	233	275	290	292	308	301		196	168	168	182	130	88	119	153	145	116	115	152	150	142	148	151
2019	10	CEBREROS	242	218	262	282	282	276	294	295	276	250	263	271	228	208	177	177	180	217	195	116	157	133	86	185	201	221	226	212	205	201	213	142	116	104	124	129	135	156	130	163	109	127	157	141	72	55	50
2019	11	CEBREROS	222	204	156	199	142	131	112	105	105	76	128	125	154	93	68	102	119	92	96	67	96	103	113	126	175							145	103	112	62	74	59	38	31	46	40	34	42	83	24	21	21
2019	12	CEBREROS	64	121	116	133	131	137	145	151	170	141	102	122	151	140	93	115	89	56	116	163	204	162	153	156	181	163	168	203	164	139	149	7	38	21	42	51	27	24	36	55	36	11	53	95	39	20	56
2020	1	CEBREROS	150	135	95	96	152	164	176	192	158	94	128	126	91	89	60	108	125	85	58	47	82	76	86	65	71	120	84	128	144	119	170	23	21	10	28	5	12	26	38	21	29	-5	-4	-16	-32	33	53
2020	2	CEBREROS				210			141	126		201	147			139						181	192	224	228	223	163	138		182	170			77	55	39	87	28	16	29	32	10	53	62	51	77	27	31	28
2020	3	CEBREROS	175	122	156	169	139	106	153	160	158	244	251	246	231	217	218	58	144	166	163	103	82	134	127	145	174	142	108	152	179	97	90	43	44	46	89	55	43	23	7	52	89	105	102		94	58	9
2020	4	CEBREROS	141	151	173	169	178	177	171	200	147	141	173	179	170	166	128	131	159	198	182	188	139	186	193	205	224	219	186	161	206	183		35	17	40	29	77	102	99	102	99	98	99	75	75	75	65	87
2020	5	CEBREROS	236	264	271	286	226	247	262	262	219	186	201	155	184	154	180	191	227	247	278	291	303	313	315	303	311	257	278	275	314	315	288	75	106	101	135	95	109	120	110	102	83	71	83	74	78	68	91
2020	6	CEBREROS	259	281	283	221	273	272	237	206	224	260	237	200	223	254	265	243	246	289	288	314	327	348	362	315	336	314	317	341	361	364		115	142	134	134	110	136	126	102	78	84	103	69	81	108	130	132
2020	7	CEBREROS	342	307	314	332	365	362	380	351	337	332	361	298	336	325	327	357	338	353	364	365	339	335	359	357	371	390	387	352	378	382	386	203	182	140	176	169	201	194	172	189	156	179	193	174	164	159	158
2020	8	CEBREROS	373	336	307	332	366	372	381	353	371	321	230	272	290	318	299	282	281	309	322	328	323	328	325	334	360	367	370	298	218	222	259	228	194	181	165	180	219	222	207	207	171	133	114	152	151	130	143
2020	9	CEBREROS	289	295	316	316	325	334	261	248	289	309	323	327	310	305	286	297	253	218	172	225	240	249	242	218	172	200	203	245	260	265		133	115	136	157	154	167	133	92	117	140	153	153	188	159	138	146
2020	10	CEBREROS	232	169	166	172	187	258	260	239	269	254	164	180	230	157	155	165	187	207	217	183	163	146	154	153	157	122	158	156				130	78	70	71	94	109	129	105	106	103	69	64	100	67	59	45
2020	11	CEBREROS						158	174	139	159	174	165	165	161	117	152	204	192	182	212	191	163	152	168	134	95	98	105	101	105	159								59	59	74	63	48	68	65	93	83	87
2020	12	CEBREROS	172	105	101	85	73	81	130	85	120	137	163	132	135	97	122	72	134	73	72	137	136	90	75	93	76	73	70	97	76	83	87	46	26	17	7	-2	17	34	29	9	27	107	69	56	64	29	50
2021	1	CEBREROS	55	43	75	65	83	73	11	13	13	21	44	90	115	146	95	142	162	129	108	75	112	108	125	131	137	154	196	147	109	129	146	3	-13	-14	-6	-39	-58	-43	-47	-16	-36	-31	-38	13	25	28	35
2021	2	CEBREROS	160	125	96	88	150	95	119	126	81	147	122	131	153	149	138	145	151	172	154	158	95	101	129	129	120	148	189	125				67	36	51	71	58	44	25	39	39	42	51	73	22	25	51	33
2021	3	CEBREROS	73	131	139	131	141	153	147	100	127	164	186	127	144	141	185	172	192	106	96	97	123	147	189	199	195	175	169	195	205	181	213	55	63	51	49	56	39	39	23	19	23	52	44	32	38	54	45
2021	4	CEBREROS	211	176	209	198	212	220	192	157	122	182	162	170	153	196	160	153	147	185	187	187	178	163	153	151	160	188	182	199	179	165		102	89	81	54	49	80	42	75	66	63	50	31	53	94	70	39
2021	5	CEBREROS	158	171	175	223	243	250	267	265	181	181	179	191	177	224	260	245	242	262	240	293	273	204	207	227	264	268	274	281	288	317	313	70	42	70	41	115	104	117	104	58	27	55	72	63	95	105	128
2021	6	CEBREROS	250	265	284	267	233	293	317	334	344	337	328	300	302	326	320	302	226	244	248	222	227	221	224	283	302	320	290	258	308	331		134	97	135	128	128	116	131	158	177	161	175	139	151	152	165	167
2021	7	CEBREROS	337	340	331	319	341	207	245	303	332	377	400	248	269	285	331	357	379	342	354	359	357	362	338	302	311	308	337	350	353	334	242	150	166	185	157	158	150	118	121	155	172	198	142	109	119	135	157
2021	8	CEBREROS	274	299	332	305	343	336	274	302	337	356	375	386	399	428	416	345	314	339	332	337	348	354	364	332	323	323	344	323	308	299	316	131	141	156	184	182	176	161	151	156	181	205	222	213	241	225	221
2021	9	CEBREROS	239	253	284	303	322	316	314	274	263	272	262	308	259	171	215	238	268	234	253	238	221	195	220	178	213	229	254	248	231	244		144	128	144	146	153	202	186	142	161	150	121	131	151	132	135	141
2021	10	CEBREROS	257	242	171	175	217	244	259	269	252	217	211	240	242	228	245	213	213	239	230	223	188	187	209	204	212	206	206	203	143	178	220	116	108	91	78	93	128	105	137	126	86	97	92	102	76	91	119
2021	11	CEBREROS	173	125	119	100	99	102	128	155	158	165	181	191	183	177	133	115	131	123	119	97	130	92	51	54	71	86	91	83	130	136		78	70	52	25	30	18	31	60	56	10	55	54	82	72	58	47
2021	12	CEBREROS	137	77	123	155	108	139	107	83	103	159	177	151	152	173	191	125	131	85	88	109	121	121	87	93	89	86	149	164	117	166	182	28	26	21	62	44	42	42	34	35	87	89	38	17	18	29	12
2022	1	CEBREROS	184	171	170	144	85	67	87	93	126	146	139	127	111	82	102	122	121	134	150	137	74	91	73	69	76	100	144	154	165	170	159	43	55	48	38	20	8	22	17	61	76	68	-3	2	-21	-25	-13
2022	2	CEBREROS	127	209	168	171	127	151	175	151	163	175	176	149	159	111	138	161	196	198	125	163	182	212	178	167	111	81	117	169				40	22	45	51	37	-4	48	26	8	35	54	23	18	39	2	55
2022	3	CEBREROS	191	158	89	100	116	109	93	127	117	167	116	121	137	89	153	160	104	141	111	112	129	99	86	92	119	123	122	152	150	122	116	39	55	24	27	2	16	21	19	4	31	47	10	41	31	84	92
2022	4	CEBREROS	87	86	102	109	83	164	200	167	164	203	201	147	167	201	240	241	252	247	147	111	160	85	131	176	192	215	173	158	227	239		4	-18	-12	-28	27	18	62	43	84	58	73	61	68	80	91	117
2022	5	CEBREROS	251	185	160	198	214	224	234	256	279	286	278	265	291	281	226	252	279	305	324	310	322	255	271	186	203	280	324	315	314	232	289	147	87	88	81	61	79	66	90	104	101	140	148	124	136	112	90
2022	6	CEBREROS	272	268	264	263	288	301	321	267	325	361	374	360	366	386	383	371	379	357	264	257	273	234	259	265	263	271	268	318	319	269		124	116	109	104	125	150	161	176	165	156	194	198	206	214	212	208
2022	7	CEBREROS	328	351	333	335	359	327	318	362	376	383	381	385	407	408	390	388	389	376	350	362	377	372	387	400	351	339	348	357	366	370	369	128	180	204	174	192	181	135	146	187	199	211	222	212	263	242	234
2022	8	CEBREROS	389	382	373	368	364	368	356	362	371	359	356	368	298	316	317	291	264	268	325	349	357	351	363	358	343	326	320	337	325	350	317	217	199	209	202	211	211	209	197	212	223	218	197	186	152	162	168
2022	9	CEBREROS	317	294	280	286	292	302	270	280	310	339	343	274	217	238	243	264	292	278	274	282	279	288	272	228	192	213	220	220	163	178		169	157	146	132	122	132	125	168	164	162	177	193	138	138	142	145
2022	10	CEBREROS				300	274	247	246	251	239	216	216	246	251	273	267	224	239	279	217	159	141	175	163	162	219	212	255	231	235	183	139				158	134	139	114	119	117	135	115	103	97	124	120	113
2022	11	CEBREROS	208	197	175	132	171	202	168	140	155	180	152	156	178	156	169	121	200	121	102	168	137	150	184	114	122	141	133	108	125	114		102	76	106	46	24	43	62	100	88	68	78	103	72	71	98	86
2022	12	CEBREROS	148	115	113	73	86	111	106	99	88	112	102	143	139	115	107	89	105	83	82	86	149	151	109	94	110	167	163	138	125	114	138	15	2	-4	4	44	77	70	70	68	57	42	45	108	62	46	22
2023	1	CEBREROS	150	132	128	132	148	118	67	145	135	139	134	122	119	132	96	147	105	50	91	128	94	53	56	38	105	65	64	59	65	92	127	59	55	21	10	16	-1	-13	66	52	28	20	22	26	26	27	36
2023	2	CEBREROS	138					128	82	77	112	84	85	92	113	78	125	154	142	150	174	176	171	164	87	98	107	84	51	63				-5					30	3	9	13	-1	-11	10	6	41	32	9
2023	3	CEBREROS	58	80	128	137	95	130	156	193	191	195	203	209	221	161	185	208	188	150		206	212	210	200	182	195	185	207	222	254	211	217	-23	-7	3	-22	-6	29	59	54	92	84	89	83	78	57	39	61
2023	4	CEBREROS	177	155	191	202	220	237	240	263	266	260	256	196	150	184	213	220	230	232	240	268	251	196	239	259	278	291	322	302	258	242		71	25	41	59	20	65	54	100	109	123	114	77	36	58	92	106
2023	5	CEBREROS	266	285	290	255	257	275	257	290	259	233	206	184	185	197	200	211	242	211	197	210	223	227	239	253	239	164	204	175	230	223	237	91	97	135	122	120	115	129	115	154	116	81	68	59	79	97	71
2023	6	CEBREROS	225	240	266	257	266	280	205	184	244	264	282	282	242	264	314	322	333	311	291	265	285	288	320	345	371	357	341	338	335	269		114	110	99	116	125	126	144	123	121	145	153	138	131	135	148	164
2023	7	CEBREROS	328	331	350	325	337	330	332	324	333	382	376	329	354	358	307	329	394	390	382	353	315	316	351	296	293	329	335	335	362	367	363	177	176	186	200	175	178	178	165	185	203	212	207	201	187	180	158
2023	8	CEBREROS	338	329	285	264	329	344	372	378	391	361	388	375	358	343	350	345	349	351	360	380	395	381	369	389	386	329	230	262	263	266	320	194	205	168	124	130	184	166	200	232	210	211	241	210	190	186	183
2023	9	CEBREROS	324	233	174	245	257	277	287	291	275	284	267	269	271	259	255	214	200	202	243	255	199	194	222	257	281	282	275	286	305	304		167	140	139	146	131	153	183	184	167	159	157	142	132	165	144	146
2023	10	CEBREROS	315	300	303	274	302	306	303																									149	145	146	145	143	150	146
[truncated: 15 more columns]

## Sheet: rainfall
year	month	day	station	total rainfall
2003	1	1	NAVACERRADA,PUERTO	51
2003	1	2	NAVACERRADA,PUERTO	137
2003	1	3	NAVACERRADA,PUERTO	78
2003	1	4	NAVACERRADA,PUERTO	72
2003	1	5	NAVACERRADA,PUERTO	119
2003	1	6	NAVACERRADA,PUERTO	41
2003	1	7	NAVACERRADA,PUERTO	143
2003	1	8	NAVACERRADA,PUERTO	118
2003	1	9	NAVACERRADA,PUERTO	50
2003	1	10	NAVACERRADA,PUERTO	45
2003	1	11	NAVACERRADA,PUERTO	-3
2003	1	12	NAVACERRADA,PUERTO	0
2003	1	13	NAVACERRADA,PUERTO	0
2003	1	14	NAVACERRADA,PUERTO	0
2003	1	15	NAVACERRADA,PUERTO	0
2003	1	16	NAVACERRADA,PUERTO	0
2003	1	17	NAVACERRADA,PUERTO	0
2003	1	18	NAVACERRADA,PUERTO	42
2003	1	19	NAVACERRADA,PUERTO	152
2003	1	20	NAVACERRADA,PUERTO	69
2003	1	21	NAVACERRADA,PUERTO	77
2003	1	22	NAVACERRADA,PUERTO	189
2003	1	23	NAVACERRADA,PUERTO	0
2003	1	24	NAVACERRADA,PUERTO	0
2003	1	25	NAVACERRADA,PUERTO	0
2003	1	26	NAVACERRADA,PUERTO	4
2003	1	27	NAVACERRADA,PUERTO	1
2003	1	28	NAVACERRADA,PUERTO	0
2003	1	29	NAVACERRADA,PUERTO	29
2003	1	30	NAVACERRADA,PUERTO	16
2003	1	31	NAVACERRADA,PUERTO	58
2003	2	1	NAVACERRADA,PUERTO	3
2003	2	2	NAVACERRADA,PUERTO	0
2003	2	3	NAVACERRADA,PUERTO	1
2003	2	4	NAVACERRADA,PUERTO	33
2003	2	5	NAVACERRADA,PUERTO	0
2003	2	6	NAVACERRADA,PUERTO	1
2003	2	7	NAVACERRADA,PUERTO	-3
2003	2	8	NAVACERRADA,PUERTO	0
2003	2	9	NAVACERRADA,PUERTO	0
2003	2	10	NAVACERRADA,PUERTO	0
2003	2	11	NAVACERRADA,PUERTO	1
2003	2	12	NAVACERRADA,PUERTO	35
2003	2	13	NAVACERRADA,PUERTO	0
2003	2	14	NAVACERRADA,PUERTO	2
2003	2	15	NAVACERRADA,PUERTO	1
2003	2	16	NAVACERRADA,PUERTO	0
2003	2	17	NAVACERRADA,PUERTO	0
2003	2	18	NAVACERRADA,PUERTO	21
2003	2	19	NAVACERRADA,PUERTO	51
2003	2	20	NAVACERRADA,PUERTO	46
2003	2	21	NAVACERRADA,PUERTO	3
2003	2	22	NAVACERRADA,PUERTO	18
2003	2	23	NAVACERRADA,PUERTO	39
2003	2	24	NAVACERRADA,PUERTO	195
2003	2	25	NAVACERRADA,PUERTO	1042
2003	2	26	NAVACERRADA,PUERTO	101
2003	2	27	NAVACERRADA,PUERTO	42
2003	2	28	NAVACERRADA,PUERTO	8
2003	3	1	NAVACERRADA,PUERTO	14
2003	3	2	NAVACERRADA,PUERTO	27
2003	3	3	NAVACERRADA,PUERTO	26
2003	3	4	NAVACERRADA,PUERTO	0
2003	3	5	NAVACERRADA,PUERTO	28
2003	3	6	NAVACERRADA,PUERTO	0
2003	3	7	NAVACERRADA,PUERTO	0
2003	3	8	NAVACERRADA,PUERTO	0
2003	3	9	NAVACERRADA,PUERTO	0
2003	3	10	NAVACERRADA,PUERTO	0
2003	3	11	NAVACERRADA,PUERTO	0
2003	3	12	NAVACERRADA,PUERTO	0
2003	3	13	NAVACERRADA,PUERTO	0
2003	3	14	NAVACERRADA,PUERTO	0
2003	3	15	NAVACERRADA,PUERTO	0
2003	3	16	NAVACERRADA,PUERTO	24
2003	3	17	NAVACERRADA,PUERTO	0
2003	3	18	NAVACERRADA,PUERTO	0
2003	3	19	NAVACERRADA,PUERTO	0
2003	3	20	NAVACERRADA,PUERTO	0
2003	3	21	NAVACERRADA,PUERTO	0
2003	3	22	NAVACERRADA,PUERTO	28
2003	3	23	NAVACERRADA,PUERTO	5
2003	3	24	NAVACERRADA,PUERTO	6
2003	3	25	NAVACERRADA,PUERTO	3
2003	3	26	NAVACERRADA,PUERTO	155
2003	3	27	NAVACERRADA,PUERTO	422
2003	3	28	NAVACERRADA,PUERTO	50
2003	3	29	NAVACERRADA,PUERTO	67
2003	3	30	NAVACERRADA,PUERTO	302
2003	3	31	NAVACERRADA,PUERTO	46
2003	4	1	NAVACERRADA,PUERTO	2
2003	4	2	NAVACERRADA,PUERTO	0
2003	4	3	NAVACERRADA,PUERTO	-3
2003	4	4	NAVACERRADA,PUERTO	0
2003	4	5	NAVACERRADA,PUERTO	0
2003	4	6	NAVACERRADA,PUERTO	0
2003	4	7	NAVACERRADA,PUERTO	0
2003	4	8	NAVACERRADA,PUERTO	0
2003	4	9	NAVACERRADA,PUERTO	0
2003	4	10	NAVACERRADA,PUERTO	2
2003	4	11	NAVACERRADA,PUERTO	27
2003	4	12	NAVACERRADA,PUERTO	54
2003	4	13	NAVACERRADA,PUERTO	180
2003	4	14	NAVACERRADA,PUERTO	267
2003	4	15	NAVACERRADA,PUERTO	14
2003	4	16	NAVACERRADA,PUERTO	8
2003	4	17	NAVACERRADA,PUERTO	0
2003	4	18	NAVACERRADA,PUERTO	3
2003	4	19	NAVACERRADA,PUERTO	202
2003	4	20	NAVACERRADA,PUERTO	80
2003	4	21	NAVACERRADA,PUERTO	0
2003	4	22	NAVACERRADA,PUERTO	11
2003	4	23	NAVACERRADA,PUERTO	4
2003	4	24	NAVACERRADA,PUERTO	1
2003	4	25	NAVACERRADA,PUERTO	14
2003	4	26	NAVACERRADA,PUERTO	90
2003	4	27	NAVACERRADA,PUERTO	0
2003	4	28	NAVACERRADA,PUERTO	10
2003	4	29	NAVACERRADA,PUERTO	8
2003	4	30	NAVACERRADA,PUERTO	11
2003	5	1	NAVACERRADA,PUERTO	0
2003	5	2	NAVACERRADA,PUERTO	-3
2003	5	3	NAVACERRADA,PUERTO	0
2003	5	4	NAVACERRADA,PUERTO	85
2003	5	5	NAVACERRADA,PUERTO	52
2003	5	6	NAVACERRADA,PUERTO	245
2003	5	7	NAVACERRADA,PUERTO	249
2003	5	8	NAVACERRADA,PUERTO	0
2003	5	9	NAVACERRADA,PUERTO	0
2003	5	10	NAVACERRADA,PUERTO	9
2003	5	11	NAVACERRADA,PUERTO	0
2003	5	12	NAVACERRADA,PUERTO	0
2003	5	13	NAVACERRADA,PUERTO	0
2003	5	14	NAVACERRADA,PUERTO	0
2003	5	15	NAVACERRADA,PUERTO	0
2003	5	16	NAVACERRADA,PUERTO	207
2003	5	17	NAVACERRADA,PUERTO	0
2003	5	18	NAVACERRADA,PUERTO	0
2003	5	19	NAVACERRADA,PUERTO	0
2003	5	20	NAVACERRADA,PUERTO	0
2003	5	21	NAVACERRADA,PUERTO	0
2003	5	22	NAVACERRADA,PUERTO	0
2003	5	23	NAVACERRADA,PUERTO	0
2003	5	24	NAVACERRADA,PUERTO	0
2003	5	25	NAVACERRADA,PUERTO	0
2003	5	26	NAVACERRADA,PUERTO	0
2003	5	27	NAVACERRADA,PUERTO	0
2003	5	28	NAVACERRADA,PUERTO	0
2003	5	29	NAVACERRADA,PUERTO	0
2003	5	30	NAVACERRADA,PUERTO	0
2003	5	31	NAVACERRADA,PUERTO	41
2003	6	1	NAVACERRADA,PUERTO	1
2003	6	2	NAVACERRADA,PUERTO	0
2003	6	3	NAVACERRADA,PUERTO	0
2003	6	4	NAVACERRADA,PUERTO	16
2003	6	5	NAVACERRADA,PUERTO	0
2003	6	6	NAVACERRADA,PUERTO	0
2003	6	7	NAVACERRADA,PUERTO	0
2003	6	8	NAVACERRADA,PUERTO	0
2003	6	9	NAVACERRADA,PUERTO	0
2003	6	10	NAVACERRADA,PUERTO	0
2003	6	11	NAVACERRADA,PUERTO	0
2003	6	12	NAVACERRADA,PUERTO	57
2003	6	13	NAVACERRADA,PUERTO	0
2003	6	14	NAVACERRADA,PUERTO	3
2003	6	15	NAVACERRADA,PUERTO	0
2003	6	16	NAVACERRADA,PUERTO	55
2003	6	17	NAVACERRADA,PUERTO	1
2003	6	18	NAVACERRADA,PUERTO	0
2003	6	19	NAVACERRADA,PUERTO	0
2003	6	20	NAVACERRADA,PUERTO	0
2003	6	21	NAVACERRADA,PUERTO	0
2003	6	22	NAVACERRADA,PUERTO	0
2003	6	23	NAVACERRADA,PUERTO	0
2003	6	24	NAVACERRADA,PUERTO	0
2003	6	25	NAVACERRADA,PUERTO	0
2003	6	26	NAVACERRADA,PUERTO	0
2003	6	27	NAVACERRADA,PUERTO	0
2003	6	28	NAVACERRADA,PUERTO	0
2003	6	29	NAVACERRADA,PUERTO	0
2003	6	30	NAVACERRADA,PUERTO	21
2003	7	1	NAVACERRADA,PUERTO	0
2003	7	2	NAVACERRADA,PUERTO	0
2003	7	3	NAVACERRADA,PUERTO	0
2003	7	4	NAVACERRADA,PUERTO	0
2003	7	5	NAVACERRADA,PUERTO	0
2003	7	6	NAVACERRADA,PUERTO	0
2003	7	7	NAVACERRADA,PUERTO	0
2003	7	8	NAVACERRADA,PUERTO	0
2003	7	9	NAVACERRADA,PUERTO	0
2003	7	10	NAVACERRADA,PUERTO	0
2003	7	11	NAVACERRADA,PUERTO	0
2003	7	12	NAVACERRADA,PUERTO	0
2003	7	13	NAVACERRADA,PUERTO	0
2003	7	14	NAVACERRADA,PUERTO	0
2003	7	15	NAVACERRADA,PUERTO	0
2003	7	16	NAVACERRADA,PUERTO	0
2003	7	17	NAVACERRADA,PUERTO	0
2003	7	18	NAVACERRADA,PUERTO	0
2003	7	19	NAVACERRADA,PUERTO	0
2003	7	20	NAVACERRADA,PUERTO	0
2003	7	21	NAVACERRADA,PUERTO	0
2003	7	22	NAVACERRADA,PUERTO	0
2003	7	23	NAVACERRADA,PUERTO	0
2003	7	24	NAVACERRADA,PUERTO	0
2003	7	25	NAVACERRADA,PUERTO	0
2003	7	26	NAVACERRADA,PUERTO	0
2003	7	27	NAVACERRADA,PUERTO	0
2003	7	28	NAVACERRADA,PUERTO	0
2003	7	29	NAVACERRADA,PUERTO	0
2003	7	30	NAVACERRADA,PUERTO	0
2003	7	31	NAVACERRADA,PUERTO	0
2003	8	1	NAVACERRADA,PUERTO	0
2003	8	2	NAVACERRADA,PUERTO	-3
2003	8	3	NAVACERRADA,PUERTO	0
2003	8	4	NAVACERRADA,PUERTO	0
2003	8	5	NAVACERRADA,PUERTO	4
2003	8	6	NAVACERRADA,PUERTO	6
2003	8	7	NAVACERRADA,PUERTO	0
2003	8	8	NAVACERRADA,PUERTO	0
2003	8	9	NAVACERRADA,PUERTO	0
2003	8	10	NAVACERRADA,PUERTO	21
2003	8	11	NAVACERRADA,PUERTO	3
2003	8	12	NAVACERRADA,PUERTO	0
2003	8	13	NAVACERRADA,PUERTO	0
2003	8	14	NAVACERRADA,PUERTO	3
2003	8	15	NAVACERRADA,PUERTO	0
2003	8	16	NAVACERRADA,PUERTO	1
2003	8	17	NAVACERRADA,PUERTO	0
2003	8	18	NAVACERRADA,PUERTO	0
2003	8	19	NAVACERRADA,PUERTO	0
2003	8	20	NAVACERRADA,PUERTO	0
2003	8	21	NAVACERRADA,PUERTO	130
2003	8	22	NAVACERRADA,PUERTO	15
2003	8	23	NAVACERRADA,PUERTO	-3
2003	8	24	NAVACERRADA,PUERTO	0
2003	8	25	NAVACERRADA,PUERTO	34
2003	8	26	NAVACERRADA,PUERTO	0
2003	8	27	NAVACERRADA,PUERTO	0
2003	8	28	NAVACERRADA,PUERTO	130
2003	8	29	NAVACERRADA,PUERTO	0
2003	8	30	NAVACERRADA,PUERTO	0
2003	8	31	NAVACERRADA,PUERTO	12
2003	9	1	NAVACERRADA,PUERTO	0
2003	9	2	NAVACERRADA,PUERTO	0
2003	9	3	NAVACERRADA,PUERTO	0
2003	9	4	NAVACERRADA,PUERTO	3
2003	9	5	NAVACERRADA,PUERTO	0
2003	9	6	NAVACERRADA,PUERTO	0
2003	9	7	NAVACERRADA,PUERTO	0
2003	9	8	NAVACERRADA,PUERTO	0
2003	9	9	NAVACERRADA,PUERTO	0
2003	9	10	NAVACERRADA,PUERTO	0
2003	9	11	NAVACERRADA,PUERTO	0
2003	9	12	NAVACERRADA,PUERTO	0
2003	9	13	NAVACERRADA,PUERTO	0
2003	9	14	NAVACERRADA,PUERTO	0
2003	9	15	NAVACERRADA,PUERTO	0
2003	9	16	NAVACERRADA,PUERTO	0
2003	9	17	NAVACERRADA,PUERTO	0
2003	9	18	NAVACERRADA,PUERTO	0
2003	9	19	NAVACERRADA,PUERTO	0
2003	9	20	NAVACERRADA,PUERTO	0
2003	9	21	NAVACERRADA,PUERTO	0
2003	9	22	NAVACERRADA,PUERTO	0
2003	9	23	NAVACERRADA,PUERTO	0
2003	9	24	NAVACERRADA,PUERTO	3
2003	9	25	NAVACERRADA,PUERTO	0
2003	9	26	NAVACERRADA,PUERTO	12
2003	9	27	NAVACERRADA,PUERTO	14
2003	9	28	NAVACERRADA,PUERTO	0
2003	9	29	NAVACERRADA,PUERTO	48
2003	9	30	NAVACERRADA,PUERTO	574
2003	10	1	NAVACERRADA,PUERTO	221
2003	10	2	NAVACERRADA,PUERTO	523
2003	10	3	NAVACERRADA,PUERTO	94
2003	10	4	NAVACERRADA,PUERTO	0
2003	10	5	NAVACERRADA,PUERTO	0
2003	10	6	NAVACERRADA,PUERTO	0
2003	10	7	NAVACERRADA,PUERTO	0
2003	10	8	NAVACERRADA,PUERTO	0
2003	10	9	NAVACERRADA,PUERTO	0
2003	10	10	NAVACERRADA,PUERTO	0
2003	10	11	NAVACERRADA,PUERTO	3
2003	10	12	NAVACERRADA,PUERTO	87
2003	10	13	NAVACERRADA,PUERTO	14
2003	10	14	NAVACERRADA,PUERTO	36
2003	10	15	NAVACERRADA,PUERTO	3
2003	10	16	NAVACERRADA,PUERTO	122
2003	10	17	NAVACERRADA,PUERTO	37
2003	10	18	NAVACERRADA,PUERTO	56
2003	10	19	NAVACERRADA,PUERTO	235
2003	10	20	NAVACERRADA,PUERTO	18
2003	10	21	NAVACERRADA,PUERTO	71
2003	10	22	NAVACERRADA,PUERTO	11
2003	10	23	NAVACERRADA,PUERTO	0
2003	10	24	NAVACERRADA,PUERTO	0
2003	10	25	NAVACERRADA,PUERTO	340
2003	10	26	NAVACERRADA,PUERTO	163
2003	10	27	NAVACERRADA,PUERTO	180
2003	10	28	NAVACERRADA,PUERTO	150
2003	10	29	NAVACERRADA,PUERTO	103
2003	10	30	NAVACERRADA,PUERTO	6
2003	10	31	NAVACERRADA,PUERTO	321
2003	11	1	NAVACERRADA,PUERTO	70
2003	11	2	NAVACERRADA,PUERTO	0
2003	11	3	NAVACERRADA,PUERTO	0
2003	11	4	NAVACERRADA,PUERTO	0
2003	11	5	NAVACERRADA,PUERTO	5
2003	11	6	NAVACERRADA,PUERTO	0
2003	11	7	NAVACERRADA,PUERTO	0
2003	11	8	NAVACERRADA,PUERTO	8
2003	11	9	NAVACERRADA,PUERTO	130
2003	11	10	NAVACERRADA,PUERTO	99
2003	11	11	NAVACERRADA,PUERTO	0
2003	11	12	NAVACERRADA,PUERTO	24
2003	11	13	NAVACERRADA,PUERTO	0
2003	11	14	NAVACERRADA,PUERTO	14
2003	11	15	NAVACERRADA,PUERTO	319
2003	11	16	NAVACERRADA,PUERTO	468
2003	11	17	NAVACERRADA,PUERTO	0
2003	11	18	NAVACERRADA,PUERTO	0
2003	11	19	NAVACERRADA,PUERTO	0
2003	11	20	NAVACERRADA,PUERTO	0
2003	11	21	NAVACERRADA,PUERTO	0
2003	11	22	NAVACERRADA,PUERTO	541
2003	11	23	NAVACERRADA,PUERTO	374
2003	11	24	NAVACERRADA,PUERTO	0
2003	11	25	NAVACERRADA,PUERTO	0
2003	11	26	NAVACERRADA,PUERTO	179
2003	11	27	NAVACERRADA,PUERTO	17
2003	11	28	NAVACERRADA,PUERTO	111
2003	11	29	NAVACERRADA,PUERTO	196
2003	11	30	NAVACERRADA,PUERTO	136
2003	12	1	NAVACERRADA,PUERTO	131
2003	12	2	NAVACERRADA,PUERTO	22
2003	12	3	NAVACERRADA,PUERTO	7
2003	12	4	NAVACERRADA,PUERTO	78
2003	12	5	NAVACERRADA,PUERTO	760
2003	12	6	NAVACERRADA,PUERTO	277
2003	12	7	NAVACERRADA,PUERTO	9
2003	12	8	NAVACERRADA,PUERTO	12
2003	12	9	NAVACERRADA,PUERTO	324
2003	12	10	NAVACERRADA,PUERTO	26
2003	12	11	NAVACERRADA,PUERTO	0
2003	12	12	NAVACERRADA,PUERTO	0
2003	12	13	NAVACERRADA,PUERTO	0
2003	12	14	NAVACERRADA,PUERTO	0
2003	12	15	NAVACERRADA,PUERTO	0
2003	12	16	NAVACERRADA,PUERTO	0
2003	12	17	NAVACERRADA,PUERTO	0
2003	12	18	NAVACERRADA,PUERTO	160
2003	12	19	NAVACERRADA,PUERTO	0
2003	12	20	NAVACERRADA,PUERTO	0
2003	12	21	NAVACERRADA,PUERTO	0
2003	12	22	NAVACERRADA,PUERTO	0
2003	12	23	NAVACERRADA,PUERTO	0
2003	12	24	NAVACERRADA,PUERTO	0
2003	12	25	NAVACERRADA,PUERTO	0
2003	12	26	NAVACERRADA,PUERTO	0
2003	12	27	NAVACERRADA,PUERTO	0
2003	12	28	NAVACERRADA,PUERTO	76
2003	12	29	NAVACERRADA,PUERTO	220
2003	12	30	NAVACERRADA,PUERTO	255
2003	12	31	NAVACERRADA,PUERTO	17
2004	1	1	NAVACERRADA,PUERTO	105
2004	1	2	NAVACERRADA,PUERTO	0
2004	1	3	NAVACERRADA,PUERTO	70
2004	1	4	NAVACERRADA,PUERTO	36
2004	1	5	NAVACERRADA,PUERTO	0
2004	1	6	NAVACERRADA,PUERTO	0
2004	1	7	NAVACERRADA,PUERTO	0
2004	1	8	NAVACERRADA,PUERTO	23
2004	1	9	NAVACERRADA,PUERTO	9
2004	1	10	NAVACERRADA,PUERTO	0
2004	1	11	NAVACERRADA,PUERTO	2
2004	1	12	NAVACERRADA,PUERTO	0
2004	1	13	NAVACERRADA,PUERTO	0
2004	1	14	NAVACERRADA,PUERTO	49
2004	1	15	NAVACERRADA,PUERTO	0
2004	1	16	NAVACERRADA,PUERTO	0
2004	1	17	NAVACERRADA,PUERTO	36
2004	1	18	NAVACERRADA,PUERTO	37
2004	1	19	NAVACERRADA,PUERTO	0
2004	1	20	NAVACERRADA,PUERTO	0
2004	1	21	NAVACERRADA,PUERTO	0
2004	1	22	NAVACERRADA,PUERTO	0
2004	1	23	NAVACERRADA,PUERTO	27
2004	1	24	NAVACERRADA,PUERTO	19
2004	1	25	NAVACERRADA,PUERTO	20
2004	1	26	NAVACERRADA,PUERTO	194
2004	1	27	NAVACERRADA,PUERTO	157
2004	1	28	NAVACERRADA,PUERTO	24
2004	1	29	NAVACERRADA,PUERTO	0
2004	1	30	NAVACERRADA,PUERTO	122
2004	1	31	NAVACERRADA,PUERTO	99
2004	2	1	NAVACERRADA,PUERTO	2
2004	2	2	NAVACERRADA,PUERTO	0
2004	2	3	NAVACERRADA,PUERTO	0
2004	2	4	NAVACERRADA,PUERTO	0
2004	2	5	NAVACERRADA,PUERTO	0
2004	2	6	NAVACERRADA,PUERTO	0
2004	2	7	NAVACERRADA,PUERTO	0
2004	2	8	NAVACERRADA,PUERTO	0
2004	2	9	NAVACERRADA,PUERTO	0
2004	2	10	NAVACERRADA,PUERTO	0
2004	2	11	NAVACERRADA,PUERTO	0
2004	2	12	NAVACERRADA,PUERTO	0
2004	2	13	NAVACERRADA,PUERTO	0
2004	2	14	NAVACERRADA,PUERTO	0
2004	2	15	NAVACERRADA,PUERTO	0
2004	2	16	NAVACERRADA,PUERTO	0
2004	2	17	NAVACERRADA,PUERTO	0
2004	2	18	NAVACERRADA,PUERTO	0
2004	2	19	NAVACERRADA,PUERTO	0
2004	2	20	NAVACERRADA,PUERTO	100
2004	2	21	NAVACERRADA,PUERTO	365
2004	2	22	NAVACERRADA,PUERTO	178
2004	2	23	NAVACERRADA,PUERTO	0
2004	2	24	NAVACERRADA,PUERTO	129
2004	2	25	NAVACERRADA,PUERTO	126
2004	2	26	NAVACERRADA,PUERTO	30
2004	2	27	NAVACERRADA,PUERTO	79
2004	2	28	NAVACERRADA,PUERTO	145
2004	2	29	NAVACERRADA,PUERTO	103
2004	3	1	NAVACERRADA,PUERTO	-3
2004	3	2	NAVACERRADA,PUERTO	0
2004	3	3	NAVACERRADA,PUERTO	0
2004	3	4	NAVACERRADA,PUERTO	2
2004	3	5	NAVACERRADA,PUERTO	9
2004	3	6	NAVACERRADA,PUERTO	139
2004	3	7	NAVACERRADA,PUERTO	0
2004	3	8	NAVACERRADA,PUERTO	0
2004	3	9	NAVACERRADA,PUERTO	4
2004	3	10	NAVACERRADA,PUERTO	72
2004	3	11	NAVACERRADA,PUERTO	0
2004	3	12	NAVACERRADA,PUERTO	279
2004	3	13	NAVACERRADA,PUERTO	96
2004	3	14	NAVACERRADA,PUERTO	0
2004	3	15	NAVACERRADA,PUERTO	0
2004	3	16	NAVACERRADA,PUERTO	0
2004	3	17	NAVACERRADA,PUERTO	0
2004	3	18	NAVACERRADA,PUERTO	5
2004	3	19	NAVACERRADA,PUERTO	0
2004	3	20	NAVACERRADA,PUERTO	0
2004	3	21	NAVACERRADA,PUERTO	0
2004	3	22	NAVACERRADA,PUERTO	0
2004	3	23	NAVACERRADA,PUERTO	-3
2004	3	24	NAVACERRADA,PUERTO	88
2004	3	25	NAVACERRADA,PUERTO	0
2004	3	26	NAVACERRADA,PUERTO	22
2004	3	27	NAVACERRADA,PUERTO	2
2004	3	28	NAVACERRADA,PUERTO	226
2004	3	29	NAVACERRADA,PUERTO	258
2004	3	30	NAVACERRADA,PUERTO	162
2004	3	31	NAVACERRADA,PUERTO	84
2004	4	1	NAVACERRADA,PUERTO	370
2004	4	2	NAVACERRADA,PUERTO	21
2004	4	3	NAVACERRADA,PUERTO	-3
2004	4	4	NAVACERRADA,PUERTO	0
2004	4	5	NAVACERRADA,PUERTO	0
2004	4	6	NAVACERRADA,PUERTO	0
2004	4	7	NAVACERRADA,PUERTO	0
2004	4	8	NAVACERRADA,PUERTO	0
2004	4	9	NAVACERRADA,PUERTO	4
2004	4	10	NAVACERRADA,PUERTO	13
2004	4	11	NAVACERRADA,PUERTO	17
2004	4	12	NAVACERRADA,PUERTO	7
2004	4	13	NAVACERRADA,PUERTO	0
2004	4	14	NAVACERRADA,PUERTO	0
2004	4	15	NAVACERRADA,PUERTO	0
2004	4	16	NAVACERRADA,PUERTO	3
2004	4	17	NAVACERRADA,PUERTO	-3
2004	4	18	NAVACERRADA,PUERTO	98
2004	4	19	NAVACERRADA,PUERTO	1
2004	4	20	NAVACERRADA,PUERTO	7
2004	4	21	NAVACERRADA,PUERTO	31
2004	4	22	NAVACERRADA,PUERTO	65
2004	4	23	NAVACERRADA,PUERTO	0
2004	4	24	NAVACERRADA,PUERTO	0
2004	4	25	NAVACERRADA,PUERTO	0
2004	4	26	NAVACERRADA,PUERTO	0
2004	4	27	NAVACERRADA,PUERTO	85
2004	4	28	NAVACERRADA,PUERTO	0
2004	4	29	NAVACERRADA,PUERTO	86
2004	4	30	NAVACERRADA,PUERTO	38
2004	5	1	NAVACERRADA,PUERTO	129
2004	5	2	NAVACERRADA,PUERTO	76
2004	5	3	NAVACERRADA,PUERTO	57
2004	5	4	NAVACERRADA,PUERTO	0
2004	5	5	NAVACERRADA,PUERTO	563
2004	5	6	NAVACERRADA,PUERTO	31
2004	5	7	NAVACERRADA,PUERTO	1
2004	5	8	NAVACERRADA,PUERTO	0
2004	5	9	NAVACERRADA,PUERTO	61
2004	5	10	NAVACERRADA,PUERTO	66
2004	5	11	NAVACERRADA,PUERTO	182
2004	5	12	NAVACERRADA,PUERTO	25
2004	5	13	NAVACERRADA,PUERTO	0
2004	5	14	NAVACERRADA,PUERTO	0
2004	5	15	NAVACERRADA,PUERTO	0
2004	5	16	NAVACERRADA,PUERTO	0
2004	5	17	NAVACERRADA,PUERTO	0
2004	5	18	NAVACERRADA,PUERTO	0
2004	5	19	NAVACERRADA,PUERTO	0
2004	5	20	NAVACERRADA,PUERTO	0
2004	5	21	NAVACERRADA,PUERTO	51
2004	5	22	NAVACERRADA,PUERTO	113
2004	5	23	NAVACERRADA,PUERTO	269
2004	5	24	NAVACERRADA,PUERTO	127
2004	5	25	NAVACERRADA,PUERTO	120
2004	5	26	NAVACERRADA,PUERTO	73
2004	5	27	NAVACERRADA,PUERTO	0
2004	5	28	NAVACERRADA,PUERTO	10
2004	5	29	NAVACERRADA,PUERTO	235
2004	5	30	NAVACERRADA,PUERTO	0
2004	5	31	NAVACERRADA,PUERTO	0
2004	6	1	NAVACERRADA,PUERTO	0
2004	6	2	NAVACERRADA,PUERTO	0
2004	6	3	NAVACERRADA,PUERTO	0
2004	6	4	NAVACERRADA,PUERTO	0
2004	6	5	NAVACERRADA,PUERTO	0
2004	6	6	NAVACERRADA,PUERTO	62
2004	6	7	NAVACERRADA,PUERTO	56
2004	6	8	NAVACERRADA,PUERTO	5
2004	6	9	NAVACERRADA,PUERTO	0
2004	6	10	NAVACERRADA,PUERTO	0
2004	6	11	NAVACERRADA,PUERTO	16
2004	6	12	NAVACERRADA,PUERTO	88
2004	6	13	NAVACERRADA,PUERTO	0
2004	6	14	NAVACERRADA,PUERTO	0
2004	6	15	NAVACERRADA,PUERTO	0
2004	6	16	NAVACERRADA,PUERTO	0
2004	6	17	NAVACERRADA,PUERTO	0
2004	6	18	NAVACERRADA,PUERTO	14
2004	6	19	NAVACERRADA,PUERTO	-3
2004	6	20	NAVACERRADA,PUERTO	0
2004	6	21	NAVACERRADA,PUERTO	0
2004	6	22	NAVACERRADA,PUERTO	0
2004	6	23	NAVACERRADA,PUERTO	0
2004	6	24	NAVACERRADA,PUERTO	0
2004	6	25	NAVACERRADA,PUERTO	0
2004	6	26	NAVACERRADA,PUERTO	0
2004	6	27	NAVACERRADA,PUERTO	0
2004	6	28	NAVACERRADA,PUERTO	0
2004	6	29	NAVACERRADA,PUERTO	0
2004	6	30	NAVACERRADA,PUERTO	0
2004	7	1	NAVACERRADA,PUERTO	0
2004	7	2	NAVACERRADA,PUERTO	0
2004	7	3	NAVACERRADA,PUERTO	0
2004	7	4	NAVACERRADA,PUERTO	0
2004	7	5	NAVACERRADA,PUERTO	0
2004	7	6	NAVACERRADA,PUERTO	0
2004	7	7	NAVACERRADA,PUERTO	0
2004	7	8	NAVACERRADA,PUERTO	0
2004	7	9	NAVACERRADA,PUERTO	0
2004	7	10	NAVACERRADA,PUERTO	0
2004	7	11	NAVACERRADA,PUERTO	0
2004	7	12	NAVACERRADA,PUERTO	0
2004	7	13	NAVACERRADA,PUERTO	0
2004	7	14	NAVACERRADA,PUERTO	0
2004	7	15	NAVACERRADA,PUERTO	-3
2004	7	16	NAVACERRADA,PUERTO	27
2004	7	17	NAVACERRADA,PUERTO	0
2004	7	18	NAVACERRADA,PUERTO	0
2004	7	19	NAVACERRADA,PUERTO	0
2004	7	20	NAVACERRADA,PUERTO	0
2004	7	21	NAVACERRADA,PUERTO	0
2004	7	22	NAVACERRADA,PUERTO	0
2004	7	23	NAVACERRADA,PUERTO	0
2004	7	24	NAVACERRADA,PUERTO	0
2004	7	25	NAVACERRADA,PUERTO	0
2004	7	26	NAVACERRADA,PUERTO	0
2004	7	27	NAVACERRADA,PUERTO	0
2004	7	28	NAVACERRADA,PUERTO	0
2004	7	29	NAVACERRADA,PUERTO	0
2004	7	30	NAVACERRADA,PUERTO	0
2004	7	31	NAVACERRADA,PUERTO	0
2004	8	1	NAVACERRADA,PUERTO	-3
2004	8	2	NAVACERRADA,PUERTO	65
2004	8	3	NAVACERRADA,PUERTO	0
2004	8	4	NAVACERRADA,PUERTO	0
2004	8	5	NAVACERRADA,PUERTO	0
2004	8	6	NAVACERRADA,PUERTO	0
2004	8	7	NAVACERRADA,PUERTO	0
2004	8	8	NAVACERRADA,PUERTO	-3
2004	8	9	NAVACERRADA,PUERTO	377
2004	8	10	NAVACERRADA,PUERTO	0
2004	8	11	NAVACERRADA,PUERTO	0
2004	8	12	NAVACERRADA,PUERTO	4
2004	8	13	NAVACERRADA,PUERTO	0
2004	8	14	NAVACERRADA,PUERTO	0
2004	8	15	NAVACERRADA,PUERTO	0
2004	8	16	NAVACERRADA,PUERTO	221
2004	8	17	NAVACERRADA,PUERTO	33
2004	8	18	NAVACERRADA,PUERTO	0
2004	8	19	NAVACERRADA,PUERTO	30
2004	8	20	NAVACERRADA,PUERTO	0
2004	8	21	NAVACERRADA,PUERTO	0
2004	8	22	NAVACERRADA,PUERTO	0
2004	8	23	NAVACERRADA,PUERTO	-3
2004	8	24	NAVACERRADA,PUERTO	0
2004	8	25	NAVACERRADA,PUERTO	0
2004	8	26	NAVACERRADA,PUERTO	0
2004	8	27	NAVACERRADA,PUERTO	0
2004	8	28	NAVACERRADA,PUERTO	0
2004	8	29	NAVACERRADA,PUERTO	0
2004	8	30	NAVACERRADA,PUERTO	0
2004	8	31	NAVACERRADA,PUERTO	0
2004	9	1	NAVACERRADA,PUERTO	0
2004	9	2	NAVACERRADA,PUERTO	6
2004	9	3	NAVACERRADA,PUERTO	77
2004	9	4	NAVACERRADA,PUERTO	116
2004	9	5	NAVACERRADA,PUERTO	-3
2004	9	6	NAVACERRADA,PUERTO	0
2004	9	7	NAVACERRADA,PUERTO	0
2004	9	8	NAVACERRADA,PUERTO	8
2004	9	9	NAVACERRADA,PUERTO	3
2004	9	10	NAVACERRADA,PUERTO	0
2004	9	11	NAVACERRADA,PUERTO	0
2004	9	12	NAVACERRADA,PUERTO	0
2004	9	13	NAVACERRADA,PUERTO	0
2004	9	14	NAVACERRADA,PUERTO	0
2004	9	15	NAVACERRADA,PUERTO	0
2004	9	16	NAVACERRADA,PUERTO	0
2004	9	17	NAVACERRADA,PUERTO	0
2004	9	18	NAVACERRADA,PUERTO	0
2004	9	19	NAVACERRADA,PUERTO	0
2004	9	20	NAVACERRADA,PUERTO	0
2004	9	21	NAVACERRADA,PUERTO	0
2004	9	22	NAVACERRADA,PUERTO	0
2004	9	23	NAVACERRADA,PUERTO	0
2004	9	24	NAVACERRADA,PUERTO	0
2004	9	25	NAVACERRADA,PUERTO	0
2004	9	26	NAVACERRADA,PUERTO	0
2004	9	27	NAVACERRADA,PUERTO	0
2004	9	28	NAVACERRADA,PUERTO	0
2004	9	29	NAVACERRADA,PUERTO	0
2004	9	30	NAVACERRADA,PUERTO	0
2004	10	1	NAVACERRADA,PUERTO	0
2004	10	2	NAVACERRADA,PUERTO	0
2004	10	3	NAVACERRADA,PUERTO	0
2004	10	4	NAVACERRADA,PUERTO	0
2004	10	5	NAVACERRADA,PUERTO	0
2004	10	6	NAVACERRADA,PUERTO	13
2004	10	7	NAVACERRADA,PUERTO	4
2004	10	8	NAVACERRADA,PUERTO	93
2004	10	9	NAVACERRADA,PUERTO	58
2004	10	10	NAVACERRADA,PUERTO	-3
2004	10	11	NAVACERRADA,PUERTO	63
2004	10	12	NAVACERRADA,PUERTO	0
2004	10	13	NAVACERRADA,PUERTO	0
2004	10	14	NAVACERRADA,PUERTO	32
2004	10	15	NAVACERRADA,PUERTO	10
2004	10	16	NAVACERRADA,PUERTO	5
2004	10	17	NAVACERRADA,PUERTO	0
2004	10	18	NAVACERRADA,PUERTO	67
2004	10	19	NAVACERRADA,PUERTO	548
2004	10	20	NAVACERRADA,PUERTO	392
2004	10	21	NAVACERRADA,PUERTO	104
2004	10	22	NAVACERRADA,PUERTO	5
2004	10	23	NAVACERRADA,PUERTO	-3
2004	10	24	NAVACERRADA,PUERTO	13
2004	10	25	NAVACERRADA,PUERTO	341
2004	10	26	NAVACERRADA,PUERTO	0
2004	10	27	NAVACERRADA,PUERTO	487
2004	10	28	NAVACERRADA,PUERTO	190
2004	10	29	NAVACERRADA,PUERTO	100
2004	10	30	NAVACERRADA,PUERTO	50
2004	10	31	NAVACERRADA,PUERTO	83
2004	11	1	NAVACERRADA,PUERTO	16
2004	11	2	NAVACERRADA,PUERTO	0
2004	11	3	NAVACERRADA,PUERTO	14
2004	11	4	NAVACERRADA,PUERTO	210
2004	11	5	NAVACERRADA,PUERTO	39
2004	11	6	NAVACERRADA,PUERTO	0
2004	11	7	NAVACERRADA,PUERTO	0
2004	11	8	NAVACERRADA,PUERTO	0
2004	11	9	NAVACERRADA,PUERTO	0
2004	11	10	NAVACERRADA,PUERTO	84
2004	11	11	NAVACERRADA,PUERTO	119
2004	11	12	NAVACERRADA,PUERTO	54
2004	11	13	NAVACERRADA,PUERTO	0
2004	11	14	NAVACERRADA,PUERTO	0
2004	11	15	NAVACERRADA,PUERTO	0
2004	11	16	NAVACERRADA,PUERTO	0
2004	11	17	NAVACERRADA,PUERTO	0
2004	11	18	NAVACERRADA,PUERTO	0
2004	11	19	NAVACERRADA,PUERTO	0
2004	11	20	NAVACERRADA,PUERTO	0
2004	11	21	NAVACERRADA,PUERTO	0
2004	11	22	NAVACERRADA,PUERTO	0
2004	11	23	NAVACERRADA,PUERTO	0
2004	11	24	NAVACERRADA,PUERTO	0
2004	11	25	NAVACERRADA,PUERTO	0
2004	11	26	NAVACERRADA,PUERTO	0
2004	11	27	NAVACERRADA,PUERTO	0
2004	11	28	NAVACERRADA,PUERTO	30
2004	11	29	NAVACERRADA,PUERTO	101
2004	11	30	NAVACERRADA,PUERTO	0
2004	12	1	NAVACERRADA,PUERTO	493
2004	12	2	NAVACERRADA,PUERTO	46
2004	12	3	NAVACERRADA,PUERTO	-3
2004	12	4	NAVACERRADA,PUERTO	57
2004	12	5	NAVACERRADA,PUERTO	0
2004	12	6	NAVACERRADA,PUERTO	0
2004	12	7	NAVACERRADA,PUERTO	0
2004	12	8	NAVACERRADA,PUERTO	0
2004	12	9	NAVACERRADA,PUERTO	0
2004	12	10	NAVACERRADA,PUERTO	0
2004	12	11	NAVACERRADA,PUERTO	0
2004	12	12	NAVACERRADA,PUERTO	28
2004	12	13	NAVACERRADA,PUERTO	16
2004	12	14	NAVACERRADA,PUERTO	1
2004	12	15	NAVACERRADA,PUERTO	2
2004	12	16	NAVACERRADA,PUERTO	0
2004	12	17	NAVACERRADA,PUERTO	0
2004	12	18	NAVACERRADA,PUERTO	5
2004	12	19	NAVACERRADA,PUERTO	5
2004	12	20	NAVACERRADA,PUERTO	3
2004	12	21	NAVACERRADA,PUERTO	0
2004	12	22	NAVACERRADA,PUERTO	0
2004	12	23	NAVACERRADA,PUERTO	0
2004	12	24	NAVACERRADA,PUERTO	0
2004	12	25	NAVACERRADA,PUERTO	61
2004	12	26	NAVACERRADA,PUERTO	341
2004	12	27	NAVACERRADA,PUERTO	32
2004	12	28	NAVACERRADA,PUERTO	90
2004	12	29	NAVACERRADA,PUERTO	8
2004	12	30	NAVACERRADA,PUERTO	0
2004	12	31	NAVACERRADA,PUERTO	0
2005	1	1	NAVACERRADA,PUERTO	0
2005	1	2	NAVACERRADA,PUERTO	0
2005	1	3	NAVACERRADA,PUERTO	0
2005	1	4	NAVACERRADA,PUERTO	0
2005	1	5	NAVACERRADA,PUERTO	0
2005	1	6	NAVACERRADA,PUERTO	0
2005	1	7	NAVACERRADA,PUERTO	0
2005	1	8	NAVACERRADA,PUERTO	0
2005	1	9	NAVACERRADA,PUERTO	0
2005	1	10	NAVACERRADA,PUERTO	0
2005	1	11	NAVACERRADA,PUERTO	0
2005	1	12	NAVACERRADA,PUERTO	11
2005	1	13	NAVACERRADA,PUERTO	8
2005	1	14	NAVACERRADA,PUERTO	2
2005	1	15	NAVACERRADA,PUERTO	0
2005	1	16	NAVACERRADA,PUERTO	0
2005	1	17	NAVACERRADA,PUERTO	0
2005	1	18	NAVACERRADA,PUERTO	0
2005	1	19	NAVACERRADA,PUERTO	0
2005	1	20	NAVACERRADA,PUERTO	0
2005	1	21	NAVACERRADA,PUERTO	0
2005	1	22	NAVACERRADA,PUERTO	0
2005	1	23	NAVACERRADA,PUERTO	0
2005	1	24	NAVACERRADA,PUERTO	0
2005	1	25	NAVACERRADA,PUERTO	35
2005	1	26	NAVACERRADA,PUERTO	94
2005	1	27	NAVACERRADA,PUERTO	12
2005	1	28	NAVACERRADA,PUERTO	4
2005	1	29	NAVACERRADA,PUERTO	25
2005	1	30	NAVACERRADA,PUERTO	2
2005	1	31	NAVACERRADA,PUERTO	0
2005	2	1	NAVACERRADA,PUERTO	0
2005	2	2	NAVACERRADA,PUERTO	0
2005	2	3	NAVACERRADA,PUERTO	0
2005	2	4	NAVACERRADA,PUERTO	0
2005	2	5	NAVACERRADA,PUERTO	46
2005	2	6	NAVACERRADA,PUERTO	100
2005	2	7	NAVACERRADA,PUERTO	656
2005	2	8	NAVACERRADA,PUERTO	18
2005	2	9	NAVACERRADA,PUERTO	0
2005	2	10	NAVACERRADA,PUERTO	0
2005	2	11	NAVACERRADA,PUERTO	0
2005	2	12	NAVACERRADA,PUERTO	0
2005	2	13	NAVACERRADA,PUERTO	0
2005	2	14	NAVACERRADA,PUERTO	3
2005	2	15	NAVACERRADA,PUERTO	39
2005	2	16	NAVACERRADA,PUERTO	23
2005	2	17	NAVACERRADA,PUERTO	14
2005	2	18	NAVACERRADA,PUERTO	0
2005	2	19	NAVACERRADA,PUERTO	0
2005	2	20	NAVACERRADA,PUERTO	-3
2005	2	21	NAVACERRADA,PUERTO	67
2005	2	22	NAVACERRADA,PUERTO	261
2005	2	23	NAVACERRADA,PUERTO	149
2005	2	24	NAVACERRADA,PUERTO	8
2005	2	25	NAVACERRADA,PUERTO	0
2005	2	26	NAVACERRADA,PUERTO	6
2005	2	27	NAVACERRADA,PUERTO	0
2005	2	28	NAVACERRADA,PUERTO	0
2005	3	1	NAVACERRADA,PUERTO	0
2005	3	2	NAVACERRADA,PUERTO	0
2005	3	3	NAVACERRADA,PUERTO	6
2005	3	4	NAVACERRADA,PUERTO	-3
2005	3	5	NAVACERRADA,PUERTO	-3
2005	3	6	NAVACERRADA,PUERTO	4
2005	3	7	NAVACERRADA,PUERTO	2
2005	3	8	NAVACERRADA,PUERTO	0
2005	3	9	NAVACERRADA,PUERTO	0
2005	3	10	NAVACERRADA,PUERTO	0
2005	3	11	NAVACERRADA,PUERTO	0
2005	3	12	NAVACERRADA,PUERTO	0
2005	3	13	NAVACERRADA,PUERTO	0
2005	3	14	NAVACERRADA,PUERTO	0
2005	3	15	NAVACERRADA,PUERTO	0
2005	3	16	NAVACERRADA,PUERTO	0
2005	3	17	NAVACERRADA,PUERTO	0
2005	3	18	NAVACERRADA,PUERTO	0
2005	3	19	NAVACERRADA,PUERTO	0
2005	3	20	NAVACERRADA,PUERTO	1
2005	3	21	NAVACERRADA,PUERTO	89
2005	3	22	NAVACERRADA,PUERTO	60
2005	3	23	NAVACERRADA,PUERTO	189
2005	3	24	NAVACERRADA,PUERTO	0
2005	3	25	NAVACERRADA,PUERTO	93
2005	3	26	NAVACERRADA,PUERTO	52
2005	3	27	NAVACERRADA,PUERTO	36
2005	3	28	NAVACERRADA,PUERTO	41
2005	3	29	NAVACERRADA,PUERTO	71
2005	3	30	NAVACERRADA,PUERTO	0
2005	3	31	NAVACERRADA,PUERTO	0
2005	4	1	NAVACERRADA,PUERTO	73
2005	4	2	NAVACERRADA,PUERTO	98
2005	4	3	NAVACERRADA,PUERTO	53
2005	4	4	NAVACERRADA,PUERTO	18
2005	4	5	NAVACERRADA,PUERTO	0
2005	4	6	NAVACERRADA,PUERTO	0
2005	4	7	NAVACERRADA,PUERTO	0
2005	4	8	NAVACERRADA,PUERTO	12
2005	4	9	NAVACERRADA,PUERTO	1
2005	4	10	NAVACERRADA,PUERTO	0
2005	4	11	NAVACERRADA,PUERTO	0
2005	4	12	NAVACERRADA,PUERTO	0
2005	4	13	NAVACERRADA,PUERTO	0
2005	4	14	NAVACERRADA,PUERTO	124
2005	4	15	NAVACERRADA,PUERTO	96
2005	4	16	NAVACERRADA,PUERTO	0
2005	4	17	NAVACERRADA,PUERTO	105
2005	4	18	NAVACERRADA,PUERTO	12
2005	4	19	NAVACERRADA,PUERTO	45
2005	4	20	NAVACERRADA,PUERTO	99
2005	4	21	NAVACERRADA,PUERTO	4
2005	4	22	NAVACERRADA,PUERTO	0
2005	4	23	NAVACERRADA,PUERTO	21
2005	4	24	NAVACERRADA,PUERTO	19
2005	4	25	NAVACERRADA,PUERTO	0
2005	4	26	NAVACERRADA,PUERTO	0
2005	4	27	NAVACERRADA,PUERTO	0
2005	4	28	NAVACERRADA,PUERTO	0
2005	4	29	NAVACERRADA,PUERTO	0
2005	4	30	NAVACERRADA,PUERTO	0
2005	5	1	NAVACERRADA,PUERTO	0
2005	5	2	NAVACERRADA,PUERTO	0
2005	5	3	NAVACERRADA,PUERTO	0
2005	5	4	NAVACERRADA,PUERTO	0
2005	5	5	NAVACERRADA,PUERTO	0
2005	5	6	NAVACERRADA,PUERTO	0
2005	5	7	NAVACERRADA,PUERTO	0
2005	5	8	NAVACERRADA,PUERTO	0
2005	5	9	NAVACERRADA,PUERTO	6
2005	5	10	NAVACERRADA,PUERTO	14
2005	5	11	NAVACERRADA,PUERTO	22
2005	5	12	NAVACERRADA,PUERTO	62
2005	5	13	NAVACERRADA,PUERTO	26
2005	5	14	NAVACERRADA,PUERTO	4
2005	5	15	NAVACERRADA,PUERTO	0
2005	5	16	NAVACERRADA,PUERTO	25
2005	5	17	NAVACERRADA,PUERTO	160
2005	5	18	NAVACERRADA,PUERTO	0
2005	5	19	NAVACERRADA,PUERTO	0
2005	5	20	NAVACERRADA,PUERTO	0
2005	5	21	NAVACERRADA,PUERTO	0
2005	5	22	NAVACERRADA,PUERTO	0
2005	5	23	NAVACERRADA,PUERTO	0
2005	5	24	NAVACERRADA,PUERTO	0
2005	5	25	NAVACERRADA,PUERTO	0
2005	5	26	NAVACERRADA,PUERTO	0
2005	5	27	NAVACERRADA,PUERTO	0
2005	5	28	NAVACERRADA,PUERTO	0
2005	5	29	NAVACERRADA,PUERTO	93
2005	5	30	NAVACERRADA,PUERTO	100
2005	5	31	NAVACERRADA,PUERTO	137
2005	6	1	NAVACERRADA,PUERTO	61
2005	6	2	NAVACERRADA,PUERTO	0
2005	6	3	NAVACERRADA,PUERTO	35
2005	6	4	NAVACERRADA,PUERTO	0
2005	6	5	NAVACERRADA,PUERTO	0
2005	6	6	NAVACERRADA,PUERTO	0
2005	6	7	NAVACERRADA,PUERTO	0
2005	6	8	NAVACERRADA,PUERTO	0
2005	6	9	NAVACERRADA,PUERTO	0
2005	6	10	NAVACERRADA,PUERTO	27
2005	6	11	NAVACERRADA,PUERTO	0
2005	6	12	NAVACERRADA,PUERTO	0
2005	6	13	NAVACERRADA,PUERTO	0
2005	6	14	NAVACERRADA,PUERTO	4
2005	6	15	NAVACERRADA,PUERTO	0
2005	6	16	NAVACERRADA,PUERTO	0
2005	6	17	NAVACERRADA,PUERTO	143
2005	6	18	NAVACERRADA,PUERTO	30
2005	6	19	NAVACERRADA,PUERTO	1
2005	6	20	NAVACERRADA,PUERTO	235
2005	6	21	NAVACERRADA,PUERTO	7
2005	6	22	NAVACERRADA,PUERTO	167
2005	6	23	NAVACERRADA,PUERTO	120
2005	6	24	NAVACERRADA,PUERTO	0
2005	6	25	NAVACERRADA,PUERTO	0
2005	6	26	NAVACERRADA,PUERTO	0
2005	6	27	NAVACERRADA,PUERTO	-3
2005	6	28	NAVACERRADA,PUERTO	0
2005	6	29	NAVACERRADA,PUERTO	0
2005	6	30	NAVACERRADA,PUERTO	0
2005	7	1	NAVACERRADA,PUERTO	0
2005	7	2	NAVACERRADA,PUERTO	0
2005	7	3	NAVACERRADA,PUERTO	0
2005	7	4	NAVACERRADA,PUERTO	0
2005	7	5	NAVACERRADA,PUERTO	0
2005	7	6	NAVACERRADA,PUERTO	0
2005	7	7	NAVACERRADA,PUERTO	0
2005	7	8	NAVACERRADA,PUERTO	0
2005	7	9	NAVACERRADA,PUERTO	0
2005	7	10	NAVACERRADA,PUERTO	0
2005	7	11	NAVACERRADA,PUERTO	0
2005	7	12	NAVACERRADA,PUERTO	0
2005	7	13	NAVACERRADA,PUERTO	0
2005	7	14	NAVACERRADA,PUERTO	0
2005	7	15	NAVACERRADA,PUERTO	0
2005	7	16	NAVACERRADA,PUERTO	0
2005	7	17	NAVACERRADA,PUERTO	0
2005	7	18	NAVACERRADA,PUERTO	0
2005	7	19	NAVACERRADA,PUERTO	0
2005	7	20	NAVACERRADA,PUERTO	0
2005	7	21	NAVACERRADA,PUERTO	0
2005	7	22	NAVACERRADA,PUERTO	0
2005	7	23	NAVACERRADA,PUERTO	0
2005	7	24	NAVACERRADA,PUERTO	0
2005	7	25	NAVACERRADA,PUERTO	0
2005	7	26	NAVACERRADA,PUERTO	0
2005	7	27	NAVACERRADA,PUERTO	0
2005	7	28	NAVACERRADA,PUERTO	0
2005	7	29	NAVACERRADA,PUERTO	0
2005	7	30	NAVACERRADA,PUERTO	0
2005	7	31	NAVACERRADA,PUERTO	0
2005	8	1	NAVACERRADA,PUERTO	2
2005	8	2	NAVACERRADA,PUERTO	0
2005	8	3	NAVACERRADA,PUERTO	0
2005	8	4	NAVACERRADA,PUERTO	0
2005	8	5	NAVACERRADA,PUERTO	0
2005	8	6	NAVACERRADA,PUERTO	0
2005	8	7	NAVACERRADA,PUERTO	-3
2005	8	8	NAVACERRADA,PUERTO	0
2005	8	9	NAVACERRADA,PUERTO	0
2005	8	10	NAVACERRADA,PUERTO	265
2005	8	11	NAVACERRADA,PUERTO	3
2005	8	12	NAVACERRADA,PUERTO	0
2005	8	13	NAVACERRADA,PUERTO	0
2005	8	14	NAVACERRADA,PUERTO	0
2005	8	15	NAVACERRADA,PUERTO	0
2005	8	16	NAVACERRADA,PUERTO	0
2005	8	17	NAVACERRADA,PUERTO	0
2005	8	18	NAVACERRADA,PUERTO	0
2005	8	19	NAVACERRADA,PUERTO	0
2005	8	20	NAVACERRADA,PUERTO	0
2005	8	21	NAVACERRADA,PUERTO	0
2005	8	22	NAVACERRADA,PUERTO	0
2005	8	23	NAVACERRADA,PUERTO	0
2005	8	24	NAVACERRADA,PUERTO	0
2005	8	25	NAVACERRADA,PUERTO	0
2005	8	26	NAVACERRADA,PUERTO	0
2005	8	27	NAVACERRADA,PUERTO	0
2005	8	28	NAVACERRADA,PUERTO	0
2005	8	29	NAVACERRADA,PUERTO	0
2005	8	30	NAVACERRADA,PUERTO	0
2005	8	31	NAVACERRADA,PUERTO	0
2005	9	1	NAVACERRADA,PUERTO	0
2005	9	2	NAVACERRADA,PUERTO	0
2005	9	3	NAVACERRADA,PUERTO	0
2005	9	4	NAVACERRADA,PUERTO	0
2005	9	5	NAVACERRADA,PUERTO	0
2005	9	6	NAVACERRADA,PUERTO	53
2005	9	7	NAVACERRADA,PUERTO	78
2005	9	8	NAVACERRADA,PUERTO	0
2005	9	9	NAVACERRADA,PUERTO	45
2005	9	10	NAVACERRADA,PUERTO	0
2005	9	11	NAVACERRADA,PUERTO	23
2005	9	12	NAVACERRADA,PUERTO	-3
2005	9	13	NAVACERRADA,PUERTO	0
2005	9	14	NAVACERRADA,PUERTO	0
2005	9	15	NAVACERRADA,PUERTO	0
2005	9	16	NAVACERRADA,PUERTO	9
2005	9	17	NAVACERRADA,PUERTO	-3
2005	9	18	NAVACERRADA,PUERTO	0
2005	9	19	NAVACERRADA,PUERTO	0
2005	9	20	NAVACERRADA,PUERTO	0
2005	9	21	NAVACERRADA,PUERTO	0
2005	9	22	NAVACERRADA,PUERTO	0
2005	9	23	NAVACERRADA,PUERTO	0
2005	9	24	NAVACERRADA,PUERTO	0
2005	9	25	NAVACERRADA,PUERTO	0
2005	9	26	NAVACERRADA,PUERTO	0
2005	9	27	NAVACERRADA,PUERTO	0
2005	9	28	NAVACERRADA,PUERTO	0
2005	9	29	NAVACERRADA,PUERTO	0
2005	9	30	NAVACERRADA,PUERTO	0
2005	10	1	NAVACERRADA,PUERTO	0
2005	10	2	NAVACERRADA,PUERTO	0
2005	10	3	NAVACERRADA,PUERTO	0
2005	10	4	NAVACERRADA,PUERTO	0
2005	10	5	NAVACERRADA,PUERTO	0
2005	10	6	NAVACERRADA,PUERTO	0
2005	10	7	NAVACERRADA,PUERTO	0
2005	10	8	NAVACERRADA,PUERTO	0
2005	10	9	NAVACERRADA,PUERTO	4
2005	10	10	NAVACERRADA,PUERTO	61
2005	10	11	NAVACERRADA,PUERTO	33
2005	10	12	NAVACERRADA,PUERTO	352
2005	10	13	NAVACERRADA,PUERTO	402
2005	10	14	NAVACERRADA,PUERTO	21
2005	10	15	NAVACERRADA,PUERTO	0
2005	10	16	NAVACERRADA,PUERTO	0
2005	10	17	NAVACERRADA,PUERTO	107
2005	10	18	NAVACERRADA,PUERTO	128
2005	10	19	NAVACERRADA,PUERTO	0
2005	10	20	NAVACERRADA,PUERTO	27
2005	10	21	NAVACERRADA,PUERTO	20
2005	10	22	NAVACERRADA,PUERTO	262
2005	10	23	NAVACERRADA,PUERTO	6
2005	10	24	NAVACERRADA,PUERTO	0
2005	10	25	NAVACERRADA,PUERTO	0
2005	10	26	NAVACERRADA,PUERTO	0
2005	10	27	NAVACERRADA,PUERTO	309
2005	10	28	NAVACERRADA,PUERTO	860
2005	10	29	NAVACERRADA,PUERTO	0
2005	10	30	NAVACERRADA,PUERTO	322
2005	10	31	NAVACERRADA,PUERTO	122
2005	11	1	NAVACERRADA,PUERTO	0
2005	11	2	NAVACERRADA,PUERTO	1
2005	11	3	NAVACERRADA,PUERTO	10
2005	11	4	NAVACERRADA,PUERTO	18
2005	11	5	NAVACERRADA,PUERTO	0
2005	11	6	NAVACERRADA,PUERTO	0
2005	11	7	NAVACERRADA,PUERTO	0
2005	11	8	NAVACERRADA,PUERTO	25
2005	11	9	NAVACERRADA,PUERTO	122
2005	11	10	NAVACERRADA,PUERTO	50
2005	11	11	NAVACERRADA,PUERTO	6
2005	11	12	NAVACERRADA,PUERTO	240
2005	11	13	NAVACERRADA,PUERTO	179
2005	11	14	NAVACERRADA,PUERTO	124
2005	11	15	NAVACERRADA,PUERTO	233
2005	11	16	NAVACERRADA,PUERTO	0
2005	11	17	NAVACERRADA,PUERTO	0
2005	11	18	NAVACERRADA,PUERTO	0
2005	11	19	NAVACERRADA,PUERTO	11
2005	11	20	NAVACERRADA,PUERTO	0
2005	11	21	NAVACERRADA,PUERTO	0
2005	11	22	NAVACERRADA,PUERTO	0
2005	11	23	NAVACERRADA,PUERTO	0
2005	11	24	NAVACERRADA,PUERTO	0
2005	11	25	NAVACERRADA,PUERTO	70
2005	11	26	NAVACERRADA,PUERTO	70
2005	11	27	NAVACERRADA,PUERTO	13
2005	11	28	NAVACERRADA,PUERTO	-3
2005	11	29	NAVACERRADA,PUERTO	24
2005	11	30	NAVACERRADA,PUERTO	0
2005	12	1	NAVACERRADA,PUERTO	14
2005	12	2	NAVACERRADA,PUERTO	248
2005	12	3	NAVACERRADA,PUERTO	46
2005	12	4	NAVACERRADA,PUERTO	15
2005	12	5	NAVACERRADA,PUERTO	27
2005	12	6	NAVACERRADA,PUERTO	0
2005	12	7	NAVACERRADA,PUERTO	0
2005	12	8	NAVACERRADA,PUERTO	6
2005	12	9	NAVACERRADA,PUERTO	5
2005	12	10	NAVACERRADA,PUERTO	0
2005	12	11	NAVACERRADA,PUERTO	0
2005	12	12	NAVACERRADA,PUERTO	0
2005	12	13	NAVACERRADA,PUERTO	0
2005	12	14	NAVACERRADA,PUERTO	0
2005	12	15	NAVACERRADA,PUERTO	0
2005	12	16	NAVACERRADA,PUERTO	0
2005	12	17	NAVACERRADA,PUERTO	1
2005	12	18	NAVACERRADA,PUERTO	0
2005	12	19	NAVACERRADA,PUERTO	0
2005	12	20	NAVACERRADA,PUERTO	8
2005	12	21	NAVACERRADA,PUERTO	0
2005	12	22	NAVACERRADA,PUERTO	0
2005	12	23	NAVACERRADA,PUERTO	0
2005	12	24	NAVACERRADA,PUERTO	0
2005	12	25	NAVACERRADA,PUERTO	10
2005	12	26	NAVACERRADA,PUERTO	151
2005	12	27	NAVACERRADA,PUERTO	260
2005	12	28	NAVACERRADA,PUERTO	60
2005	12	29	NAVACERRADA,PUERTO	230
2005	12	30	NAVACERRADA,PUERTO	164
2005	12	31	NAVACERRADA,PUERTO	71
2006	1	1	NAVACERRADA,PUERTO	36
2006	1	2	NAVACERRADA,PUERTO	0
2006	1	3	NAVACERRADA,PUERTO	22
2006	1	4	NAVACERRADA,PUERTO	0
2006	1	5	NAVACERRADA,PUERTO	6
2006	1	6	NAVACERRADA,PUERTO	158
2006	1	7	NAVACERRADA,PUERTO	89
2006	1	8	NAVACERRADA,PUERTO	1
2006	1	9	NAVACERRADA,PUERTO	23
2006	1	10	NAVACERRADA,PUERTO	10
2006	1	11	NAVACERRADA,PUERTO	0
2006	1	12	NAVACERRADA,PUERTO	0
2006	1	13	NAVACERRADA,PUERTO	0
2006	1	14	NAVACERRADA,PUERTO	0
2006	1	15	NAVACERRADA,PUERTO	106
2006	1	16	NAVACERRADA,PUERTO	60
2006	1	17	NAVACERRADA,PUERTO	4
2006	1	18	NAVACERRADA,PUERTO	0
2006	1	19	NAVACERRADA,PUERTO	0
2006	1	20	NAVACERRADA,PUERTO	0
2006	1	21	NAVACERRADA,PUERTO	0
2006	1	22	NAVACERRADA,PUERTO	0
2006	1	23	NAVACERRADA,PUERTO	0
2006	1	24	NAVACERRADA,PUERTO	0
2006	1	25	NAVACERRADA,PUERTO	0
2006	1	26	NAVACERRADA,PUERTO	0
2006	1	27	NAVACERRADA,PUERTO	-3
2006	1	28	NAVACERRADA,PUERTO	1
2006	1	29	NAVACERRADA,PUERTO	3
2006	1	30	NAVACERRADA,PUERTO	6
2006	1	31	NAVACERRADA,PUERTO	0
2006	2	1	NAVACERRADA,PUERTO	0
2006	2	2	NAVACERRADA,PUERTO	0
2006	2	3	NAVACERRADA,PUERTO	0
2006	2	4	NAVACERRADA,PUERTO	-3
2006	2	5	NAVACERRADA,PUERTO	0
2006	2	6	NAVACERRADA,PUERTO	0
2006	2	7	NAVACERRADA,PUERTO	0
2006	2	8	NAVACERRADA,PUERTO	0
2006	2	9	NAVACERRADA,PUERTO	0
2006	2	10	NAVACERRADA,PUERTO	0
2006	2	11	NAVACERRADA,PUERTO	2
2006	2	12	NAVACERRADA,PUERTO	0
2006	2	13	NAVACERRADA,PUERTO	0
2006	2	14	NAVACERRADA,PUERTO	0
2006	2	15	NAVACERRADA,PUERTO	0
2006	2	16	NAVACERRADA,PUERTO	54
2006	2	17	NAVACERRADA,PUERTO	0
2006	2	18	NAVACERRADA,PUERTO	135
2006	2	19	NAVACERRADA,PUERTO	124
2006	2	20	NAVACERRADA,PUERTO	180
2006	2	21	NAVACERRADA,PUERTO	241
2006	2	22	NAVACERRADA,PUERTO	19
2006	2	23	NAVACERRADA,PUERTO	75
2006	2	24	NAVACERRADA,PUERTO	24
2006	2	25	NAVACERRADA,PUERTO	312
2006	2	26	NAVACERRADA,PUERTO	287
2006	2	27	NAVACERRADA,PUERTO	12
2006	2	28	NAVACERRADA,PUERTO	0
2006	3	1	NAVACERRADA,PUERTO	0
2006	3	2	NAVACERRADA,PUERTO	0
2006	3	3	NAVACERRADA,PUERTO	0
2006	3	4	NAVACERRADA,PUERTO	182
2006	3	5	NAVACERRADA,PUERTO	103
2006	3	6	NAVACERRADA,PUERTO	0
2006	3	7	NAVACERRADA,PUERTO	20
2006	3	8	NAVACERRADA,PUERTO	0
2006	3	9	NAVACERRADA,PUERTO	19
2006	3	10	NAVACERRADA,PUERTO	0
2006	3	11	NAVACERRADA,PUERTO	2
2006	3	12	NAVACERRADA,PUERTO	3
2006	3	13	NAVACERRADA,PUERTO	0
2006	3	14	NAVACERRADA,PUERTO	0
2006	3	15	NAVACERRADA,PUERTO	0
2006	3	16	NAVACERRADA,PUERTO	0
2006	3	17	NAVACERRADA,PUERTO	271
2006	3	18	NAVACERRADA,PUERTO	633
2006	3	19	NAVACERRADA,PUERTO	204
2006	3	20	NAVACERRADA,PUERTO	29
2006	3	21	NAVACERRADA,PUERTO	45
2006	3	22	NAVACERRADA,PUERTO	21
2006	3	23	NAVACERRADA,PUERTO	149
2006	3	24	NAVACERRADA,PUERTO	3
2006	3	25	NAVACERRADA,PUERTO	0
2006	3	26	NAVACERRADA,PUERTO	0
2006	3	27	NAVACERRADA,PUERTO	24
2006	3	28	NAVACERRADA,PUERTO	-3
2006	3	29	NAVACERRADA,PUERTO	24
2006	3	30	NAVACERRADA,PUERTO	2
2006	3	31	NAVACERRADA,PUERTO	0
2006	4	1	NAVACERRADA,PUERTO	0
2006	4	2	NAVACERRADA,PUERTO	0
2006	4	3	NAVACERRADA,PUERTO	0
2006	4	4	NAVACERRADA,PUERTO	0
2006	4	5	NAVACERRADA,PUERTO	75
2006	4	6	NAVACERRADA,PUERTO	36
2006	4	7	NAVACERRADA,PUERTO	76
2006	4	8	NAVACERRADA,PUERTO	0
2006	4	9	NAVACERRADA,PUERTO	0
2006	4	10	NAVACERRADA,PUERTO	1
2006	4	11	NAVACERRADA,PUERTO	0
2006	4	12	NAVACERRADA,PUERTO	0
2006	4	13	NAVACERRADA,PUERTO	0
2006	4	14	NAVACERRADA,PUERTO	102
2006	4	15	NAVACERRADA,PUERTO	174
2006	4	16	NAVACERRADA,PUERTO	58
2006	4	17	NAVACERRADA,PUERTO	85
2006	4	18	NAVACERRADA,PUERTO	0
2006	4	19	NAVACERRADA,PUERTO	0
2006	4	20	NAVACERRADA,PUERTO	0
2006	4	21	NAVACERRADA,PUERTO	258
2006	4	22	NAVACERRADA,PUERTO	40
2006	4	23	NAVACERRADA,PUERTO	-3
2006	4	24	NAVACERRADA,PUERTO	50
2006	4	25	NAVACERRADA,PUERTO	1
2006	4	26	NAVACERRADA,PUERTO	0
2006	4	27	NAVACERRADA,PUERTO	0
2006	4	28	NAVACERRADA,PUERTO	0
2006	4	29	NAVACERRADA,PUERTO	0
2006	4	30	NAVACERRADA,PUERTO	0
2006	5	1	NAVACERRADA,PUERTO	0
2006	5	2	NAVACERRADA,PUERTO	9
2006	5	3	NAVACERRADA,PUERTO	95
2006	5	4	NAVACERRADA,PUERTO	181
2006	5	5	NAVACERRADA,PUERTO	31
2006	5	6	NAVACERRADA,PUERTO	279
2006	5	7	NAVACERRADA,PUERTO	0
2006	5	8	NAVACERRADA,PUERTO	0
2006	5	9	NAVACERRADA,PUERTO	0
2006	5	10	NAVACERRADA,PUERTO	0
2006	5	11	NAVACERRADA,PUERTO	10
2006	5	12	NAVACERRADA,PUERTO	0
2006	5	13	NAVACERRADA,PUERTO	0
2006	5	14	NAVACERRADA,PUERTO	0
2006	5	15	NAVACERRADA,PUERTO	0
2006	5	16	NAVACERRADA,PUERTO	0
2006	5	17	NAVACERRADA,PUERTO	0
2006	5	18	NAVACERRADA,PUERTO	0
2006	5	19	NAVACERRADA,PUERTO	0
2006	5	20	NAVACERRADA,PUERTO	0
2006	5	21	NAVACERRADA,PUERTO	0
2006	5	22	NAVACERRADA,PUERTO	0
2006	5	23	NAVACERRADA,PUERTO	0
2006	5	24	NAVACERRADA,PUERTO	0
2006	5	25	NAVACERRADA,PUERTO	0
2006	5	26	NAVACERRADA,PUERTO	0
2006	5	27	NAVACERRADA,PUERTO	0
2006	5	28	NAVACERRADA,PUERTO	0
2006	5	29	NAVACERRADA,PUERTO	0
2006	5	30	NAVACERRADA,PUERTO	0
2006	5	31	NAVACERRADA,PUERTO	0
2006	6	1	NAVACERRADA,PUERTO	0
2006	6	2	NAVACERRADA,PUERTO	0
2006	6	3	NAVACERRADA,PUERTO	0
2006	6	4	NAVACERRADA,PUERTO	0
2006	6	5	NAVACERRADA,PUERTO	0
2006	6	6	NAVACERRADA,PUERTO	0
2006	6	7	NAVACERRADA,PUERTO	0
2006	6	8	NAVACERRADA,PUERTO	0
2006	6	9	NAVACERRADA,PUERTO	146
2006	6	10	NAVACERRADA,PUERTO	0
2006	6	11	NAVACERRADA,PUERTO	0
2006	6	12	NAVACERRADA,PUERTO	0
2006	6	13	NAVACERRADA,PUERTO	-3
2006	6	14	NAVACERRADA,PUERTO	166
2006	6	15	NAVACERRADA,PUERTO	209
2006	6	16	NAVACERRADA,PUERTO	42
2006	6	17	NAVACERRADA,PUERTO	127
2006	6	18	NAVACERRADA,PUERTO	0
2006	6	19	NAVACERRADA,PUERTO	18
2006	6	20	NAVACERRADA,PUERTO	77
2006	6	21	NAVACERRADA,PUERTO	0
2006	6	22	NAVACERRADA,PUERTO	0
2006	6	23	NAVACERRADA,PUERTO	0
2006	6	24	NAVACERRADA,PUERTO	0
2006	6	25	NAVACERRADA,PUERTO	0
2006	6	26	NAVACERRADA,PUERTO	0
2006	6	27	NAVACERRADA,PUERTO	0
2006	6	28	NAVACERRADA,PUERTO	129
2006	6	29	NAVACERRADA,PUERTO	0
2006	6	30	NAVACERRADA,PUERTO	-3
2006	7	1	NAVACERRADA,PUERTO	0
2006	7	2	NAVACERRADA,PUERTO	0
2006	7	3	NAVACERRADA,PUERTO	0
2006	7	4	NAVACERRADA,PUERTO	0
2006	7	5	NAVACERRADA,PUERTO	0
2006	7	6	NAVACERRADA,PUERTO	0
2006	7	7	NAVACERRADA,PUERTO	0
2006	7	8	NAVACERRADA,PUERTO	0
2006	7	9	NAVACERRADA,PUERTO	0
2006	7	10	NAVACERRADA,PUERTO	0
2006	7	11	NAVACERRADA,PUERTO	0
2006	7	12	NAVACERRADA,PUERTO	0
2006	7	13	NAVACERRADA,PUERTO	23
2006	7	14	NAVACERRADA,PUERTO	0
2006	7	15	NAVACERRADA,PUERTO	0
2006	7	16	NAVACERRADA,PUERTO	0
2006	7	17	NAVACERRADA,PUERTO	-3
2006	7	18	NAVACERRADA,PUERTO	0
2006	7	19	NAVACERRADA,PUERTO	48
2006	7	20	NAVACERRADA,PUERTO	0
2006	7	21	NAVACERRADA,PUERTO	0
2006	7	22	NAVACERRADA,PUERTO	0
2006	7	23	NAVACERRADA,PUERTO	0
2006	7	24	NAVACERRADA,PUERTO	0
2006	7	25	NAVACERRADA,PUERTO	0
2006	7	26	NAVACERRADA,PUERTO	0
2006	7	27	NAVACERRADA,PUERTO	0
2006	7	28	NAVACERRADA,PUERTO	0
2006	7	29	NAVACERRADA,PUERTO	0
2006	7	30	NAVACERRADA,PUERTO	0
2006	7	31	NAVACERRADA,PUERTO	0
2006	8	1	NAVACERRADA,PUERTO	0
2006	8	2	NAVACERRADA,PUERTO	0
2006	8	3	NAVACERRADA,PUERTO	0
2006	8	4	NAVACERRADA,PUERTO	0
2006	8	5	NAVACERRADA,PUERTO	0
2006	8	6	NAVACERRADA,PUERTO	0
2006	8	7	NAVACERRADA,PUERTO	0
2006	8	8	NAVACERRADA,PUERTO	0
2006	8	9	NAVACERRADA,PUERTO	0
2006	8	10	NAVACERRADA,PUERTO	0
2006	8	11	NAVACERRADA,PUERTO	0
2006	8	12	NAVACERRADA,PUERTO	0
2006	8	13	NAVACERRADA,PUERTO	0
2006	8	14	NAVACERRADA,PUERTO	0
2006	8	15	NAVACERRADA,PUERTO	0
2006	8	16	NAVACERRADA,PUERTO	0
2006	8	17	NAVACERRADA,PUERTO	157
2006	8	18	NAVACERRADA,PUERTO	5
2006	8	19	NAVACERRADA,PUERTO	0
2006	8	20	NAVACERRADA,PUERTO	0
2006	8	21	NAVACERRADA,PUERTO	0
2006	8	22	NAVACERRADA,PUERTO	0
2006	8	23	NAVACERRADA,PUERTO	55
2006	8	24	NAVACERRADA,PUERTO	0
2006	8	25	NAVACERRADA,PUERTO	0
2006	8	26	NAVACERRADA,PUERTO	0
2006	8	27	NAVACERRADA,PUERTO	0
2006	8	28	NAVACERRADA,PUERTO	0
2006	8	29	NAVACERRADA,PUERTO	0
2006	8	30	NAVACERRADA,PUERTO	0
2006	8	31	NAVACERRADA,PUERTO	0
2006	9	1	NAVACERRADA,PUERTO	0
2006	9	2	NAVACERRADA,PUERTO	0
2006	9	3	NAVACERRADA,PUERTO	0
2006	9	4	NAVACERRADA,PUERTO	0
2006	9	5	NAVACERRADA,PUERTO	0
2006	9	6	NAVACERRADA,PUERTO	273
2006	9	7	NAVACERRADA,PUERTO	186
2006	9	8	NAVACERRADA,PUERTO	17
2006	9	9	NAVACERRADA,PUERTO	15
2006	9	10	NAVACERRADA,PUERTO	0
2006	9	11	NAVACERRADA,PUERTO	0
2006	9	12	NAVACERRADA,PUERTO	30
2006	9	13	NAVACERRADA,PUERTO	24
2006	9	14	NAVACERRADA,PUERTO	142
2006	9	15	NAVACERRADA,PUERTO	56
2006	9	16	NAVACERRADA,PUERTO	1
2006	9	17	NAVACERRADA,PUERTO	0
2006	9	18	NAVACERRADA,PUERTO	0
2006	9	19	NAVACERRADA,PUERTO	0
2006	9	20	NAVACERRADA,PUERTO	0
2006	9	21	NAVACERRADA,PUERTO	44
2006	9	22	NAVACERRADA,PUERTO	0
2006	9	23	NAVACERRADA,PUERTO	34
2006	9	24	NAVACERRADA,PUERTO	98
2006	9	25	NAVACERRADA,PUERTO	0
2006	9	26	NAVACERRADA,PUERTO	0
2006	9	27	NAVACERRADA,PUERTO	0
2006	9	28	NAVACERRADA,PUERTO	0
2006	9	29	NAVACERRADA,PUERTO	0
2006	9	30	NAVACERRADA,PUERTO	8
2006	10	1	NAVACERRADA,PUERTO	0
2006	10	2	NAVACERRADA,PUERTO	1
2006	10	3	NAVACERRADA,PUERTO	100
2006	10	4	NAVACERRADA,PUERTO	16
2006	10	5	NAVACERRADA,PUERTO	0
2006	10	6	NAVACERRADA,PUERTO	0
2006	10	7	NAVACERRADA,PUERTO	15
2006	10	8	NAVACERRADA,PUERTO	0
2006	10	9	NAVACERRADA,PUERTO	0
2006	10	10	NAVACERRADA,PUERTO	0
2006	10	11	NAVACERRADA,PUERTO	14
2006	10	12	NAVACERRADA,PUERTO	0
2006	10	13	NAVACERRADA,PUERTO	0
2006	10	14	NAVACERRADA,PUERTO	0
2006	10	15	NAVACERRADA,PUERTO	0
2006	10	16	NAVACERRADA,PUERTO	246
2006	10	17	NAVACERRADA,PUERTO	487
2006	10	18	NAVACERRADA,PUERTO	464
2006	10	19	NAVACERRADA,PUERTO	130
2006	10	20	NAVACERRADA,PUERTO	271
2006	10	21	NAVACERRADA,PUERTO	0
2006	10	22	NAVACERRADA,PUERTO	624
2006	10	23	NAVACERRADA,PUERTO	728
2006	10	24	NAVACERRADA,PUERTO	152
2006	10	25	NAVACERRADA,PUERTO	199
2006	10	26	NAVACERRADA,PUERTO	100
2006	10	27	NAVACERRADA,PUERTO	-3
2006	10	28	NAVACERRADA,PUERTO	0
2006	10	29	NAVACERRADA,PUERTO	0
2006	10	30	NAVACERRADA,PUERTO	0
2006	10	31	NAVACERRADA,PUERTO	0
2006	11	1	NAVACERRADA,PUERTO	0
2006	11	2	NAVACERRADA,PUERTO	10
2006	11	3	NAVACERRADA,PUERTO	88
2006	11	4	NAVACERRADA,PUERTO	163
2006	11	5	NAVACERRADA,PUERTO	187
2006	11	6	NAVACERRADA,PUERTO	3
2006	11	7	NAVACERRADA,PUERTO	478
2006	11	8	NAVACERRADA,PUERTO	401
2006	11	9	NAVACERRADA,PUERTO	25
2006	11	10	NAVACERRADA,PUERTO	0
2006	11	11	NAVACERRADA,PUERTO	0
2006	11	12	NAVACERRADA,PUERTO	0
2006	11	13	NAVACERRADA,PUERTO	0
2006	11	14	NAVACERRADA,PUERTO	0
2006	11	15	NAVACERRADA,PUERTO	61
2006	11	16	NAVACERRADA,PUERTO	764
2006	11	17	NAVACERRADA,PUERTO	0
2006	11	18	NAVACERRADA,PUERTO	50
2006	11	19	NAVACERRADA,PUERTO	19
2006	11	20	NAVACERRADA,PUERTO	23
2006	11	21	NAVACERRADA,PUERTO	75
2006	11	22	NAVACERRADA,PUERTO	55
2006	11	23	NAVACERRADA,PUERTO	49
2006	11	24	NAVACERRADA,PUERTO	687
2006	11	25	NAVACERRADA,PUERTO	411
2006	11	26	NAVACERRADA,PUERTO	0
2006	11	27	NAVACERRADA,PUERTO	0
2006	11	28	NAVACERRADA,PUERTO	67
2006	11	29	NAVACERRADA,PUERTO	0
2006	11	30	NAVACERRADA,PUERTO	0
2006	12	1	NAVACERRADA,PUERTO	0
2006	12	2	NAVACERRADA,PUERTO	148
2006	12	3	NAVACERRADA,PUERTO	75
2006	12	4	NAVACERRADA,PUERTO	98
2006	12	5	NAVACERRADA,PUERTO	269
2006	12	6	NAVACERRADA,PUERTO	35
2006	12	7	NAVACERRADA,PUERTO	202
2006	12	8	NAVACERRADA,PUERTO	64
2006	12	9	NAVACERRADA,PUERTO	15
2006	12	10	NAVACERRADA,PUERTO	3
2006	12	11	NAVACERRADA,PUERTO	0
2006	12	12	NAVACERRADA,PUERTO	0
2006	12	13	NAVACERRADA,PUERTO	0
2006	12	14	NAVACERRADA,PUERTO	0
2006	12	15	NAVACERRADA,PUERTO	0
2006	12	16	NAVACERRADA,PUERTO	0
2006	12	17	NAVACERRADA,PUERTO	15
2006	12	18	NAVACERRADA,PUERTO	0
2006	12	19	NAVACERRADA,PUERTO	10
2006	12	20	NAVACERRADA,PUERTO	8
2006	12	21	NAVACERRADA,PUERTO	0
2006	12	22	NAVACERRADA,PUERTO	37
2006	12	23	NAVACERRADA,PUERTO	4
2006	12	24	NAVACERRADA,PUERTO	0
2006	12	25	NAVACERRADA,PUERTO	0
2006	12	26	NAVACERRADA,PUERTO	0
2006	12	27	NAVACERRADA,PUERTO	0
2006	12	28	NAVACERRADA,PUERTO	0
2006	12	29	NAVACERRADA,PUERTO	-3
2006	12	30	NAVACERRADA,PUERTO	0
2006	12	31	NAVACERRADA,PUERTO	0
2007	1	1	NAVACERRADA,PUERTO	0
2007	1	2	NAVACERRADA,PUERTO	-3
2007	1	3	NAVACERRADA,PUERTO	0
2007	1	4	NAVACERRADA,PUERTO	0
2007	1	5	NAVACERRADA,PUERTO	0
2007	1	6	NAVACERRADA,PUERTO	0
2007	1	7	NAVACERRADA,PUERTO	0
2007	1	8	NAVACERRADA,PUERTO	0
2007	1	9	NAVACERRADA,PUERTO	0
2007	1	10	NAVACERRADA,PUERTO	0
2007	1	11	NAVACERRADA,PUERTO	0
2007	1	12	NAVACERRADA,PUERTO	0
2007	1	13	NAVACERRADA,PUERTO	0
2007	1	14	NAVACERRADA,PUERTO	0
2007	1	15	NAVACERRADA,PUERTO	2
2007	1	16	NAVACERRADA,PUERTO	12
2007	1	17	NAVACERRADA,PUERTO	4
2007	1	18	NAVACERRADA,PUERTO	0
2007	1	19	NAVACERRADA,PUERTO	0
2007	1	20	NAVACERRADA,PUERTO	0
2007	1	21	NAVACERRADA,PUERTO	0
2007	1	22	NAVACERRADA,PUERTO	246
2007	1	23	NAVACERRADA,PUERTO	117
2007	1	24	NAVACERRADA,PUERTO	5
2007	1	25	NAVACERRADA,PUERTO	239
2007	1	26	NAVACERRADA,PUERTO	0
2007	1	27	NAVACERRADA,PUERTO	0
2007	1	28	NAVACERRADA,PUERTO	0
2007	1	29	NAVACERRADA,PUERTO	29
2007	1	30	NAVACERRADA,PUERTO	40
2007	1	31	NAVACERRADA,PUERTO	0
2007	2	1	NAVACERRADA,PUERTO	0
2007	2	2	NAVACERRADA,PUERTO	6
2007	2	3	NAVACERRADA,PUERTO	9
2007	2	4	NAVACERRADA,PUERTO	0
2007	2	5	NAVACERRADA,PUERTO	86
2007	2	6	NAVACERRADA,PUERTO	23
2007	2	7	NAVACERRADA,PUERTO	18
2007	2	8	NAVACERRADA,PUERTO	199
2007	2	9	NAVACERRADA,PUERTO	83
2007	2	10	NAVACERRADA,PUERTO	4
2007	2	11	NAVACERRADA,PUERTO	9
2007	2	12	NAVACERRADA,PUERTO	130
2007	2	13	NAVACERRADA,PUERTO	0
2007	2	14	NAVACERRADA,PUERTO	75
2007	2	15	NAVACERRADA,PUERTO	0
2007	2	16	NAVACERRADA,PUERTO	38
2007	2	17	NAVACERRADA,PUERTO	203
2007	2	18	NAVACERRADA,PUERTO	175
2007	2	19	NAVACERRADA,PUERTO	8
2007	2	20	NAVACERRADA,PUERTO	50
2007	2	21	NAVACERRADA,PUERTO	0
2007	2	22	NAVACERRADA,PUERTO	12
2007	2	23	NAVACERRADA,PUERTO	114
2007	2	24	NAVACERRADA,PUERTO	9
2007	2	25	NAVACERRADA,PUERTO	113
2007	2	26	NAVACERRADA,PUERTO	0
2007	2	27	NAVACERRADA,PUERTO	0
2007	2	28	NAVACERRADA,PUERTO	72
2007	3	1	NAVACERRADA,PUERTO	0
2007	3	2	NAVACERRADA,PUERTO	0
2007	3	3	NAVACERRADA,PUERTO	0
2007	3	4	NAVACERRADA,PUERTO	13
2007	3	5	NAVACERRADA,PUERTO	2
2007	3	6	NAVACERRADA,PUERTO	249
2007	3	7	NAVACERRADA,PUERTO	172
2007	3	8	NAVACERRADA,PUERTO	0
2007	3	9	NAVACERRADA,PUERTO	4
2007	3	10	NAVACERRADA,PUERTO	0
2007	3	11	NAVACERRADA,PUERTO	0
2007	3	12	NAVACERRADA,PUERTO	0
2007	3	13	NAVACERRADA,PUERTO	0
2007	3	14	NAVACERRADA,PUERTO	0
2007	3	15	NAVACERRADA,PUERTO	0
2007	3	16	NAVACERRADA,PUERTO	8
2007	3	17	NAVACERRADA,PUERTO	0
2007	3	18	NAVACERRADA,PUERTO	0
2007	3	19	NAVACERRADA,PUERTO	2
2007	3	20	NAVACERRADA,PUERTO	20
2007	3	21	NAVACERRADA,PUERTO	55
2007	3	22	NAVACERRADA,PUERTO	5
2007	3	23	NAVACERRADA,PUERTO	0
2007	3	24	NAVACERRADA,PUERTO	0
2007	3	25	NAVACERRADA,PUERTO	0
2007	3	26	NAVACERRADA,PUERTO	11
2007	3	27	NAVACERRADA,PUERTO	46
2007	3	28	NAVACERRADA,PUERTO	26
2007	3	29	NAVACERRADA,PUERTO	1
2007	3	30	NAVACERRADA,PUERTO	66
2007	3	31	NAVACERRADA,PUERTO	108
2007	4	1	NAVACERRADA,PUERTO	22
2007	4	2	NAVACERRADA,PUERTO	27
2007	4	3	NAVACERRADA,PUERTO	2
2007	4	4	NAVACERRADA,PUERTO	77
2007	4	5	NAVACERRADA,PUERTO	2
2007	4	6	NAVACERRADA,PUERTO	143
2007	4	7	NAVACERRADA,PUERTO	105
2007	4	8	NAVACERRADA,PUERTO	3
2007	4	9	NAVACERRADA,PUERTO	97
2007	4	10	NAVACERRADA,PUERTO	21
2007	4	11	NAVACERRADA,PUERTO	48
2007	4	12	NAVACERRADA,PUERTO	62
2007	4	13	NAVACERRADA,PUERTO	5
2007	4	14	NAVACERRADA,PUERTO	0
2007	4	15	NAVACERRADA,PUERTO	4
2007	4	16	NAVACERRADA,PUERTO	10
2007	4	17	NAVACERRADA,PUERTO	51
2007	4	18	NAVACERRADA,PUERTO	0
2007	4	19	NAVACERRADA,PUERTO	0
2007	4	20	NAVACERRADA,PUERTO	4
2007	4	21	NAVACERRADA,PUERTO	0
2007	4	22	NAVACERRADA,PUERTO	0
2007	4	23	NAVACERRADA,PUERTO	0
2007	4	24	NAVACERRADA,PUERTO	0
2007	4	25	NAVACERRADA,PUERTO	305
2007	4	26	NAVACERRADA,PUERTO	193
2007	4	27	NAVACERRADA,PUERTO	59
2007	4	28	NAVACERRADA,PUERTO	155
2007	4	29	NAVACERRADA,PUERTO	0
2007	4	30	NAVACERRADA,PUERTO	122
2007	5	1	NAVACERRADA,PUERTO	128
2007	5	2	NAVACERRADA,PUERTO	77
2007	5	3	NAVACERRADA,PUERTO	75
2007	5	4	NAVACERRADA,PUERTO	-3
2007	5	5	NAVACERRADA,PUERTO	56
2007	5	6	NAVACERRADA,PUERTO	0
2007	5	7	NAVACERRADA,PUERTO	0
2007	5	8	NAVACERRADA,PUERTO	0
2007	5	9	NAVACERRADA,PUERTO	0
2007	5	10	NAVACERRADA,PUERTO	0
2007	5	11	NAVACERRADA,PUERTO	0
2007	5	12	NAVACERRADA,PUERTO	0
2007	5	13	NAVACERRADA,PUERTO	1
2007	5	14	NAVACERRADA,PUERTO	40
2007	5	15	NAVACERRADA,PUERTO	0
2007	5	16	NAVACERRADA,PUERTO	0
2007	5	17	NAVACERRADA,PUERTO	0
2007	5	18	NAVACERRADA,PUERTO	0
2007	5	19	NAVACERRADA,PUERTO	0
2007	5	20	NAVACERRADA,PUERTO	119
2007	5	21	NAVACERRADA,PUERTO	45
2007	5	22	NAVACERRADA,PUERTO	180
2007	5	23	NAVACERRADA,PUERTO	367
2007	5	24	NAVACERRADA,PUERTO	350
2007	5	25	NAVACERRADA,PUERTO	52
2007	5	26	NAVACERRADA,PUERTO	18
2007	5	27	NAVACERRADA,PUERTO	27
2007	5	28	NAVACERRADA,PUERTO	1
2007	5	29	NAVACERRADA,PUERTO	0
2007	5	30	NAVACERRADA,PUERTO	0
2007	5	31	NAVACERRADA,PUERTO	0
2007	6	1	NAVACERRADA,PUERTO	0
2007	6	2	NAVACERRADA,PUERTO	0
2007	6	3	NAVACERRADA,PUERTO	0
2007	6	4	NAVACERRADA,PUERTO	0
2007	6	5	NAVACERRADA,PUERTO	0
2007	6	6	NAVACERRADA,PUERTO	0
2007	6	7	NAVACERRADA,PUERTO	0
2007	6	8	NAVACERRADA,PUERTO	0
2007	6	9	NAVACERRADA,PUERTO	2
2007	6	10	NAVACERRADA,PUERTO	95
2007	6	11	NAVACERRADA,PUERTO	0
2007	6	12	NAVACERRADA,PUERTO	0
2007	6	13	NAVACERRADA,PUERTO	0
2007	6	14	NAVACERRADA,PUERTO	254
2007	6	15	NAVACERRADA,PUERTO	0
2007	6	16	NAVACERRADA,PUERTO	240
2007	6	17	NAVACERRADA,PUERTO	320
2007	6	18	NAVACERRADA,PUERTO	0
2007	6	19	NAVACERRADA,PUERTO	0
2007	6	20	NAVACERRADA,PUERTO	8
2007	6	21	NAVACERRADA,PUERTO	0
2007	6	22	NAVACERRADA,PUERTO	0
2007	6	23	NAVACERRADA,PUERTO	0
2007	6	24	NAVACERRADA,PUERTO	0
2007	6	25	NAVACERRADA,PUERTO	0
2007	6	26	NAVACERRADA,PUERTO	0
2007	6	27	NAVACERRADA,PUERTO	0
2007	6	28	NAVACERRADA,PUERTO	0
2007	6	29	NAVACERRADA,PUERTO	0
2007	6	30	NAVACERRADA,PUERTO	0
2007	7	1	NAVACERRADA,PUERTO	0
2007	7	2	NAVACERRADA,PUERTO	0
2007	7	3	NAVACERRADA,PUERTO	0
2007	7	4	NAVACERRADA,PUERTO	-3
2007	7	5	NAVACERRADA,PUERTO	0
2007	7	6	NAVACERRADA,PUERTO	0
2007	7	7	NAVACERRADA,PUERTO	0
2007	7	8	NAVACERRADA,PUERTO	0
2007	7	9	NAVACERRADA,PUERTO	0
2007	7	10	NAVACERRADA,PUERTO	0
2007	7	11	NAVACERRADA,PUERTO	0
2007	7	12	NAVACERRADA,PUERTO	0
2007	7	13	NAVACERRADA,PUERTO	0
2007	7	14	NAVACERRADA,PUERTO	0
2007	7	15	NAVACERRADA,PUERTO	0
2007	7	16	NAVACERRADA,PUERTO	-3
2007	7	17	NAVACERRADA,PUERTO	0
2007	7	18	NAVACERRADA,PUERTO	0
2007	7	19	NAVACERRADA,PUERTO	0
2007	7	20	NAVACERRADA,PUERTO	0
2007	7	21	NAVACERRADA,PUERTO	0
2007	7	22	NAVACERRADA,PUERTO	0
2007	7	23	NAVACERRADA,PUERTO	6
2007	7	24	NAVACERRADA,PUERTO	0
2007	7	25	NAVACERRADA,PUERTO	0
2007	7	26	NAVACERRADA,PUERTO	0
2007	7	27	NAVACERRADA,PUERTO	0
2007	7	28	NAVACERRADA,PUERTO	0
2007	7	29	NAVACERRADA,PUERTO	0
2007	7	30	NAVACERRADA,PUERTO	0
2007	7	31	NAVACERRADA,PUERTO	0
2007	8	1	NAVACERRADA,PUERTO	0
2007	8	2	NAVACERRADA,PUERTO	0
2007	8	3	NAVACERRADA,PUERTO	0
2007	8	4	NAVACERRADA,PUERTO	0
2007	8	5	NAVACERRADA,PUERTO	86
2007	8	6	NAVACERRADA,PUERTO	20
2007	8	7	NAVACERRADA,PUERTO	0
2007	8	8	NAVACERRADA,PUERTO	0
2007	8	9	NAVACERRADA,PUERTO	0
2007	8	10	NAVACERRADA,PUERTO	0
2007	8	11	NAVACERRADA,PUERTO	0
2007	8	12	NAVACERRADA,PUERTO	0
2007	8	13	NAVACERRADA,PUERTO	0
2007	8	14	NAVACERRADA,PUERTO	0
2007	8	15	NAVACERRADA,PUERTO	0
2007	8	16	NAVACERRADA,PUERTO	0
2007	8	17	NAVACERRADA,PUERTO	0
2007	8	18	NAVACERRADA,PUERTO	0
2007	8	19	NAVACERRADA,PUERTO	0
2007	8	20	NAVACERRADA,PUERTO	0
2007	8	21	NAVACERRADA,PUERTO	0
2007	8	22	NAVACERRADA,PUERTO	0
2007	8	23	NAVACERRADA,PUERTO	0
2007	8	24	NAVACERRADA,PUERTO	-3
2007	8	25	NAVACERRADA,PUERTO	72
2007	8	26	NAVACERRADA,PUERTO	99
2007	8	27	NAVACERRADA,PUERTO	0
2007	8	28	NAVACERRADA,PUERTO	0
2007	8	29	NAVACERRADA,PUERTO	0
2007	8	30	NAVACERRADA,PUERTO	0
2007	8	31	NAVACERRADA,PUERTO	0
2007	9	1	NAVACERRADA,PUERTO	0
2007	9	2	NAVACERRADA,PUERTO	0
2007	9	3	NAVACERRADA,PUERTO	0
2007	9	4	NAVACERRADA,PUERTO	0
2007	9	5	NAVACERRADA,PUERTO	0
2007	9	6	NAVACERRADA,PUERTO	0
2007	9	7	NAVACERRADA,PUERTO	0
2007	9	8	NAVACERRADA,PUERTO	0
2007	9	9	NAVACERRADA,PUERTO	0
2007	9	10	NAVACERRADA,PUERTO	-3
2007	9	11	NAVACERRADA,PUERTO	0
2007	9	12	NAVACERRADA,PUERTO	31
2007	9	13	NAVACERRADA,PUERTO	1
2007	9	14	NAVACERRADA,PUERTO	3
2007	9	15	NAVACERRADA,PUERTO	0
2007	9	16	NAVACERRADA,PUERTO	7
2007	9	17	NAVACERRADA,PUERTO	0
2007	9	18	NAVACERRADA,PUERTO	0
2007	9	19	NAVACERRADA,PUERTO	0
2007	9	20	NAVACERRADA,PUERTO	0
2007	9	21	NAVACERRADA,PUERTO	79
2007	9	22	NAVACERRADA,PUERTO	12
2007	9	23	NAVACERRADA,PUERTO	0
2007	9	24	NAVACERRADA,PUERTO	0
2007	9	25	NAVACERRADA,PUERTO	0
2007	9	26	NAVACERRADA,PUERTO	0
2007	9	27	NAVACERRADA,PUERTO	0
2007	9	28	NAVACERRADA,PUERTO	0
2007	9	29	NAVACERRADA,PUERTO	0
2007	9	30	NAVACERRADA,PUERTO	14
2007	10	1	NAVACERRADA,PUERTO	103
2007	10	2	NAVACERRADA,PUERTO	214
2007	10	3	NAVACERRADA,PUERTO	498
2007	10	4	NAVACERRADA,PUERTO	50
2007	10	5	NAVACERRADA,PUERTO	3
2007	10	6	NAVACERRADA,PUERTO	0
2007	10	7	NAVACERRADA,PUERTO	0
2007	10	8	NAVACERRADA,PUERTO	0
2007	10	9	NAVACERRADA,PUERTO	0
2007	10	10	NAVACERRADA,PUERTO	0
2007	10	11	NAVACERRADA,PUERTO	2
2007	10	12	NAVACERRADA,PUERTO	0
2007	10	13	NAVACERRADA,PUERTO	0
2007	10	14	NAVACERRADA,PUERTO	0
2007	10	15	NAVACERRADA,PUERTO	0
2007	10	16	NAVACERRADA,PUERTO	12
2007	10	17	NAVACERRADA,PUERTO	-3
2007	10	18	NAVACERRADA,PUERTO	0
2007	10	19	NAVACERRADA,PUERTO	0
2007	10	20	NAVACERRADA,PUERTO	0
2007	10	21	NAVACERRADA,PUERTO	0
2007	10	22	NAVACERRADA,PUERTO	0
2007	10	23	NAVACERRADA,PUERTO	19
2007	10	24	NAVACERRADA,PUERTO	112
2007	10	25	NAVACERRADA,PUERTO	0
2007	10	26	NAVACERRADA,PUERTO	0
2007	10	27	NAVACERRADA,PUERTO	0
2007	10	28	NAVACERRADA,PUERTO	0
2007	10	29	NAVACERRADA,PUERTO	0
2007	10	30	NAVACERRADA,PUERTO	0
2007	10	31	NAVACERRADA,PUERTO	0
2007	11	1	NAVACERRADA,PUERTO	0
2007	11	2	NAVACERRADA,PUERTO	0
2007	11	3	NAVACERRADA,PUERTO	0
2007	11	4	NAVACERRADA,PUERTO	0
2007	11	5	NAVACERRADA,PUERTO	0
2007	11	6	NAVACERRADA,PUERTO	0
2007	11	7	NAVACERRADA,PUERTO	0
2007	11	8	NAVACERRADA,PUERTO	0
2007	11	9	NAVACERRADA,PUERTO	0
2007	11	10	NAVACERRADA,PUERTO	0
2007	11	11	NAVACERRADA,PUERTO	0
2007	11	12	NAVACERRADA,PUERTO	0
2007	11	13	NAVACERRADA,PUERTO	0
2007	11	14	NAVACERRADA,PUERTO	0
2007	11	15	NAVACERRADA,PUERTO	-3
2007	11	16	NAVACERRADA,PUERTO	0
2007	11	17	NAVACERRADA,PUERTO	0
2007	11	18	NAVACERRADA,PUERTO	0
2007	11	19	NAVACERRADA,PUERTO	127
2007	11	20	NAVACERRADA,PUERTO	596
2007	11	21	NAVACERRADA,PUERTO	0
2007	11	22	NAVACERRADA,PUERTO	54
2007	11	23	NAVACERRADA,PUERTO	0
2007	11	24	NAVACERRADA,PUERTO	0
2007	11	25	NAVACERRADA,PUERTO	0
2007	11	26	NAVACERRADA,PUERTO	0
2007	11	27	NAVACERRADA,PUERTO	0
2007	11	28	NAVACERRADA,PUERTO	0
2007	11	29	NAVACERRADA,PUERTO	0
2007	11	30	NAVACERRADA,PUERTO	0
2007	12	1	NAVACERRADA,PUERTO	1
2007	12	2	NAVACERRADA,PUERTO	0
2007	12	3	NAVACERRADA,PUERTO	10
2007	12	4	NAVACERRADA,PUERTO	0
2007	12	5	NAVACERRADA,PUERTO	11
2007	12	6	NAVACERRADA,PUERTO	6
2007	12	7	NAVACERRADA,PUERTO	0
2007	12	8	NAVACERRADA,PUERTO	4
2007	12	9	NAVACERRADA,PUERTO	75
2007	12	10	NAVACERRADA,PUERTO	0
2007	12	11	NAVACERRADA,PUERTO	-3
2007	12	12	NAVACERRADA,PUERTO	0
2007	12	13	NAVACERRADA,PUERTO	0
2007	12	14	NAVACERRADA,PUERTO	0
2007	12	15	NAVACERRADA,PUERTO	0
2007	12	16	NAVACERRADA,PUERTO	0
2007	12	17	NAVACERRADA,PUERTO	0
2007	12	18	NAVACERRADA,PUERTO	73
2007	12	19	NAVACERRADA,PUERTO	9
2007	12	20	NAVACERRADA,PUERTO	346
2007	12	21	NAVACERRADA,PUERTO	87
2007	12	22	NAVACERRADA,PUERTO	-3
2007	12	23	NAVACERRADA,PUERTO	0
2007	12	24	NAVACERRADA,PUERTO	0
2007	12	25	NAVACERRADA,PUERTO	0
2007	12	26	NAVACERRADA,PUERTO	31
2007	12	27	NAVACERRADA,PUERTO	0
2007	12	28	NAVACERRADA,PUERTO	0
2007	12	29	NAVACERRADA,PUERTO	0
2007	12	30	NAVACERRADA,PUERTO	0
2007	12	31	NAVACERRADA,PUERTO	0
2008	1	1	NAVACERRADA,PUERTO	0
2008	1	2	NAVACERRADA,PUERTO	30
2008	1	3	NAVACERRADA,PUERTO	157
2008	1	4	NAVACERRADA,PUERTO	33
2008	1	5	NAVACERRADA,PUERTO	183
2008	1	6	NAVACERRADA,PUERTO	17
2008	1	7	NAVACERRADA,PUERTO	0
2008	1	8	NAVACERRADA,PUERTO	5
2008	1	9	NAVACERRADA,PUERTO	15
2008	1	10	NAVACERRADA,PUERTO	42
2008	1	11	NAVACERRADA,PUERTO	199
2008	1	12	NAVACERRADA,PUERTO	1
2008	1	13	NAVACERRADA,PUERTO	2
2008	1	14	NAVACERRADA,PUERTO	23
2008	1	15	NAVACERRADA,PUERTO	0
2008	1	16	NAVACERRADA,PUERTO	81
2008	1	17	NAVACERRADA,PUERTO	1
2008	1	18	NAVACERRADA,PUERTO	1
2008	1	19	NAVACERRADA,PUERTO	0
2008	1	20	NAVACERRADA,PUERTO	0
2008	1	21	NAVACERRADA,PUERTO	0
2008	1	22	NAVACERRADA,PUERTO	0
2008	1	23	NAVACERRADA,PUERTO	0
2008	1	24	NAVACERRADA,PUERTO	0
2008	1	25	NAVACERRADA,PUERTO	0
2008	1	26	NAVACERRADA,PUERTO	0
2008	1	27	NAVACERRADA,PUERTO	0
2008	1	28	NAVACERRADA,PUERTO	0
2008	1	29	NAVACERRADA,PUERTO	0
2008	1	30	NAVACERRADA,PUERTO	0
2008	1	31	NAVACERRADA,PUERTO	0
2008	2	1	NAVACERRADA,PUERTO	10
2008	2	2	NAVACERRADA,PUERTO	50
2008	2	3	NAVACERRADA,PUERTO	221
2008	2	4	NAVACERRADA,PUERTO	24
2008	2	5	NAVACERRADA,PUERTO	0
2008	2	6	NAVACERRADA,PUERTO	0
2008	2	7	NAVACERRADA,PUERTO	0
2008	2	8	NAVACERRADA,PUERTO	0
2008	2	9	NAVACERRADA,PUERTO	0
2008	2	10	NAVACERRADA,PUERTO	0
2008	2	11	NAVACERRADA,PUERTO	0
2008	2	12	NAVACERRADA,PUERTO	0
2008	2	13	NAVACERRADA,PUERTO	0
2008	2	14	NAVACERRADA,PUERTO	55
2008	2	15	NAVACERRADA,PUERTO	73
2008	2	16	NAVACERRADA,PUERTO	0
2008	2	17	NAVACERRADA,PUERTO	50
2008	2	18	NAVACERRADA,PUERTO	126
2008	2	19	NAVACERRADA,PUERTO	85
2008	2	20	NAVACERRADA,PUERTO	47
2008	2	21	NAVACERRADA,PUERTO	0
2008	2	22	NAVACERRADA,PUERTO	0
2008	2	23	NAVACERRADA,PUERTO	0
2008	2	24	NAVACERRADA,PUERTO	15
2008	2	25	NAVACERRADA,PUERTO	0
2008	2	26	NAVACERRADA,PUERTO	0
2008	2	27	NAVACERRADA,PUERTO	108
2008	2	28	NAVACERRADA,PUERTO	47
2008	2	29	NAVACERRADA,PUERTO	1
2008	3	1	NAVACERRADA,PUERTO	0
2008	3	2	NAVACERRADA,PUERTO	0
2008	3	3	NAVACERRADA,PUERTO	0
2008	3	4	NAVACERRADA,PUERTO	-3
2008	3	5	NAVACERRADA,PUERTO	11
2008	3	6	NAVACERRADA,PUERTO	0
2008	3	7	NAVACERRADA,PUERTO	0
2008	3	8	NAVACERRADA,PUERTO	0
2008	3	9	NAVACERRADA,PUERTO	8
2008	3	10	NAVACERRADA,PUERTO	63
2008	3	11	NAVACERRADA,PUERTO	0
2008	3	12	NAVACERRADA,PUERTO	0
2008	3	13	NAVACERRADA,PUERTO	0
2008	3	14	NAVACERRADA,PUERTO	0
2008	3	15	NAVACERRADA,PUERTO	0
2008	3	16	NAVACERRADA,PUERTO	0
2008	3	17	NAVACERRADA,PUERTO	32
2008	3	18	NAVACERRADA,PUERTO	2
2008	3	19	NAVACERRADA,PUERTO	0
2008	3	20	NAVACERRADA,PUERTO	0
2008	3	21	NAVACERRADA,PUERTO	0
2008	3	22	NAVACERRADA,PUERTO	215
2008	3	23	NAVACERRADA,PUERTO	56
2008	3	24	NAVACERRADA,PUERTO	0
2008	3	25	NAVACERRADA,PUERTO	0
2008	3	26	NAVACERRADA,PUERTO	154
2008	3	27	NAVACERRADA,PUERTO	55
2008	3	28	NAVACERRADA,PUERTO	0
2008	3	29	NAVACERRADA,PUERTO	0
2008	3	30	NAVACERRADA,PUERTO	92
2008	3	31	NAVACERRADA,PUERTO	-3
2008	4	1	NAVACERRADA,PUERTO	0
2008	4	2	NAVACERRADA,PUERTO	0
2008	4	3	NAVACERRADA,PUERTO	0
2008	4	4	NAVACERRADA,PUERTO	0
2008	4	5	NAVACERRADA,PUERTO	0
2008	4	6	NAVACERRADA,PUERTO	0
2008	4	7	NAVACERRADA,PUERTO	278
2008	4	8	NAVACERRADA,PUERTO	125
2008	4	9	NAVACERRADA,PUERTO	484
2008	4	10	NAVACERRADA,PUERTO	667
2008	4	11	NAVACERRADA,PUERTO	16
2008	4	12	NAVACERRADA,PUERTO	7
2008	4	13	NAVACERRADA,PUERTO	54
2008	4	14	NAVACERRADA,PUERTO	5
2008	4	15	NAVACERRADA,PUERTO	0
2008	4	16	NAVACERRADA,PUERTO	29
2008	4	17	NAVACERRADA,PUERTO	274
2008	4	18	NAVACERRADA,PUERTO	174
2008	4	19	NAVACERRADA,PUERTO	357
2008	4	20	NAVACERRADA,PUERTO	110
2008	4	21	NAVACERRADA,PUERTO	92
2008	4	22	NAVACERRADA,PUERTO	50
2008	4	23	NAVACERRADA,PUERTO	10
2008	4	24	NAVACERRADA,PUERTO	0
2008	4	25	NAVACERRADA,PUERTO	0
2008	4	26	NAVACERRADA,PUERTO	0
2008	4	27	NAVACERRADA,PUERTO	39
2008	4	28	NAVACERRADA,PUERTO	0
2008	4	29	NAVACERRADA,PUERTO	0
2008	4	30	NAVACERRADA,PUERTO	1
2008	5	1	NAVACERRADA,PUERTO	0
2008	5	2	NAVACERRADA,PUERTO	0
2008	5	3	NAVACERRADA,PUERTO	0
2008	5	4	NAVACERRADA,PUERTO	31
2008	5	5	NAVACERRADA,PUERTO	32
2008	5	6	NAVACERRADA,PUERTO	20
2008	5	7	NAVACERRADA,PUERTO	229
2008	5	8	NAVACERRADA,PUERTO	89
2008	5	9	NAVACERRADA,PUERTO	67
2008	5	10	NAVACERRADA,PUERTO	260
2008	5	11	NAVACERRADA,PUERTO	17
2008	5	12	NAVACERRADA,PUERTO	0
2008	5	13	NAVACERRADA,PUERTO	33
2008	5	14	NAVACERRADA,PUERTO	0
2008	5	15	NAVACERRADA,PUERTO	40
2008	5	16	NAVACERRADA,PUERTO	111
2008	5	17	NAVACERRADA,PUERTO	0
2008	5	18	NAVACERRADA,PUERTO	125
2008	5	19	NAVACERRADA,PUERTO	63
2008	5	20	NAVACERRADA,PUERTO	0
2008	5	21	NAVACERRADA,PUERTO	137
2008	5	22	NAVACERRADA,PUERTO	15
2008	5	23	NAVACERRADA,PUERTO	443
2008	5	24	NAVACERRADA,PUERTO	51
2008	5	25	NAVACERRADA,PUERTO	114
2008	5	26	NAVACERRADA,PUERTO	34
2008	5	27	NAVACERRADA,PUERTO	32
2008	5	28	NAVACERRADA,PUERTO	53
2008	5	29	NAVACERRADA,PUERTO	71
2008	5	30	NAVACERRADA,PUERTO	21
2008	5	31	NAVACERRADA,PUERTO	161
2008	6	1	NAVACERRADA,PUERTO	40
2008	6	2	NAVACERRADA,PUERTO	11
2008	6	3	NAVACERRADA,PUERTO	0
2008	6	4	NAVACERRADA,PUERTO	0
2008	6	5	NAVACERRADA,PUERTO	1
2008	6	6	NAVACERRADA,PUERTO	0
2008	6	7	NAVACERRADA,PUERTO	0
2008	6	8	NAVACERRADA,PUERTO	4
2008	6	9	NAVACERRADA,PUERTO	59
2008	6	10	NAVACERRADA,PUERTO	37
2008	6	11	NAVACERRADA,PUERTO	54
2008	6	12	NAVACERRADA,PUERTO	-3
2008	6	13	NAVACERRADA,PUERTO	0
2008	6	14	NAVACERRADA,PUERTO	0
2008	6	15	NAVACERRADA,PUERTO	2
2008	6	16	NAVACERRADA,PUERTO	122
2008	6	17	NAVACERRADA,PUERTO	9
2008	6	18	NAVACERRADA,PUERTO	0
2008	6	19	NAVACERRADA,PUERTO	0
2008	6	20	NAVACERRADA,PUERTO	0
2008	6	21	NAVACERRADA,PUERTO	0
[truncated: 45,799 more rows]
